# Supplementary material for: Sex-specific and polygenic effects underlying resting heart rate and associated risk of cardiovascular disease
Source: Eur J Prev Cardiol. 2024 Mar 4;31(13):1585–94. doi: 10.1093/eurjpc/zwae092 (PMC11412739; doi:10.1093/eurjpc/zwae092)
Supplement: zwae092_Supplementary_Data [file zwae092_supplementary_data.zip]

Archive with 2 entries (2 files):
- Supplementary material.docx
- Supplementary tables 5-16.xlsx
