# Supplementary material for: Sex-specific and polygenic effects underlying resting heart rate and associated risk of cardiovascular disease
Source: Eur J Prev Cardiol. 2024 Mar 4;31(13):1585–94. doi: 10.1093/eurjpc/zwae092 (PMC11412739; doi:10.1093/eurjpc/zwae092)
Supplement: zwae092_Supplementary_Data [file zwae092_supplementary_data.zip › Supplementary tables 5-16.xlsx]

## Sheet: Table 5 GenomicRiskLoci_total
GenomicLocus	uniqID	rsID	chr	pos	p	start	end	nSNPs	nGWASSNPs	nIndSigSNPs	IndSigSNPs	nLeadSNPs	LeadSNPs
1	1:6272137:A:G	1:6272137_A/G	1	6272137	6.145e-10	6272137	6296238	5	5	2	1:6272137_A/G;1:6296238_T/G	1	1:6272137_A/G
2	1:10357806:C:G	1:10357806_G/C	1	10357806	1.604e-12	9732226	10753094	64	64	2	1:10357806_G/C;1:10698968_A/AGGCCGC	2	1:10357806_G/C;1:10698968_A/AGGCCGC
3	1:39954548:A:AAT	1:39954548_A/AAT	1	39954548	2.197e-09	39942242	40088043	54	54	1	1:39954548_A/AAT	1	1:39954548_A/AAT
4	1:45012273:A:C	1:45012273_A/C	1	45012273	1.646e-22	44969691	45063140	44	44	9	1:44969691_G/T;1:44973546_T/C;1:44992714_A/T;1:45005996_G/A;1:45013415_C/T;1:45012273_A/C;1:45052756_GT/G;1:45021823_CAGCCT/C;1:45055285_C/CA	5	1:44969691_G/T;1:44992714_A/T;1:45012273_A/C;1:45021823_CAGCCT/C;1:45055285_C/CA
5	1:45788579:T:TTG	1:45788579_TTG/T	1	45788579	2.623e-11	45770167	46319542	8	8	3	1:45788579_TTG/T;1:45949776_CTT/C;1:45852066_AAGAT/A	2	1:45788579_TTG/T;1:45852066_AAGAT/A
6	1:66984572:A:G	1:66984572_G/A	1	66984572	3.417e-16	66114119	67437157	330	319	8	1:66984572_G/A;1:67014816_A/ACCTG;1:67045237_A/G;1:67054063_C/CA;1:66972125_C/T;1:66999215_G/GATAAT;1:67096607_A/G;1:66989884_A/C	2	1:66984572_G/A;1:66999215_G/GATAAT
7	1:72767554:C:CA	1:72767554_CA/C	1	72767554	4.88e-08	72723211	72808551	49	48	1	1:72767554_CA/C	1	1:72767554_CA/C
8	1:80479701:T:TA	1:80479701_T/TA	1	80479701	7.037e-10	80451854	80650892	142	142	1	1:80479701_T/TA	1	1:80479701_T/TA
9	1:87896851:A:G	1:87896851_A/G	1	87896851	3.973e-21	87889822	87965485	86	85	5	1:87896851_A/G;1:87901217_G/T;1:87932108_G/GA;1:87890736_ATT/A;1:87893132_G/A	1	1:87896851_A/G
10	1:156474929:G:GC	1:156474929_G/GC	1	156474929	1.347e-08	156434703	156474929	27	27	1	1:156474929_G/GC	1	1:156474929_G/GC
11	1:208129239:G:GTATGAC	1:208129239_G/GTATGAC	1	208129239	2.463e-47	207652232	208160220	505	500	37	1:207652232_G/GA;1:207668414_G/C;1:207871320_G/C;1:207879626_C/T;1:207889329_C/T;1:207947553_CT/C;1:208053024_GT/G;1:207815355_CTTTTTTTTTTT/C;1:207877509_C/T;1:207846068_G/A;1:208015400_G/GT;1:208062260_T/C;1:208076217_C/T;1:208160220_C/G;1:207880328_A/G;1:207924906_G/A;1:207974382_CA/C;1:208001215_TA/T;1:208028156_AC/A;1:208051872_A/AT;1:208053282_A/G;1:208053785_T/C;1:208099031_C/T;1:207898861_…	8	1:207652232_G/GA;1:207871320_G/C;1:207877509_C/T;1:208015400_G/GT;1:208028156_AC/A;1:208051872_A/AT;1:208112007_GT/G;1:208129239_G/GTATGAC
12	1:216737932:C:CT	1:216737932_C/CT	1	216737932	6.601e-10	216731498	216816223	49	47	1	1:216737932_C/CT	1	1:216737932_C/CT
13	1:217752715:G:GA	1:217752715_G/GA	1	217752715	5.426e-09	217730173	217769794	34	34	1	1:217752715_G/GA	1	1:217752715_G/GA
14	2:17771217:T:TTCCTGTTCCTTC	2:17771217_TTCCTGTTCCTTC/T	2	17771217	2.617e-11	17561906	17813090	147	147	4	2:17675359_T/C;2:17733310_C/CA;2:17624179_TCAGTGTTCTTACTCAA/T;2:17771217_TTCCTGTTCCTTC/T	2	2:17675359_T/C;2:17771217_TTCCTGTTCCTTC/T
15	2:27748992:A:AT	2:27748992_AT/A	2	27748992	4.236e-21	27498734	28113911	265	263	4	2:27748992_AT/A;2:27810518_C/CT;2:28003616_TA/T;2:27582035_A/G	1	2:27748992_AT/A
16	2:37081212:T:TA	2:37081212_T/TA	2	37081212	2.756e-08	37059462	37224125	58	58	1	2:37081212_T/TA	1	2:37081212_T/TA
17	2:60027233:C:CG	2:60027233_C/CG	2	60027233	1.712e-13	60000136	60053727	55	55	3	2:60027233_C/CG;2:60004208_C/CAA;2:60008597_G/A	1	2:60027233_C/CG
18	2:66725062:C:T	2:66725062_T/C	2	66725062	1.65e-10	66725062	66725062	1	1	1	2:66725062_T/C	1	2:66725062_T/C
19	2:101595992:C:T	2:101595992_T/C	2	101595992	3.186e-09	101557566	101598312	42	42	3	2:101575564_AAAAAAAAC/A;2:101595992_T/C;2:101579429_T/TA	2	2:101575564_AAAAAAAAC/A;2:101595992_T/C
20	2:148368027:G:GA	2:148368027_GA/G	2	148368027	4.282e-08	148348115	148372817	36	36	1	2:148368027_GA/G	1	2:148368027_GA/G
21	2:159969067:C:CT	2:159969067_CT/C	2	159969067	6.172e-12	159958894	159983331	34	33	1	2:159969067_CT/C	1	2:159969067_CT/C
22	2:179721046:A:G	2:179721046_G/A	2	179721046	1.41e-65	178773203	180633290	375	360	61	2:179224811_C/CA;2:179227287_G/A;2:179267654_T/C;2:179453429_G/A;2:179682997_T/G;2:179040421_C/T;2:179187644_TAAA/T;2:179518911_TAGC/T;2:179672711_T/C;2:179682520_T/TCCTC;2:179696164_A/T;2:179732980_A/G;2:179506790_A/T;2:179545660_T/A;2:179621873_A/ACT;2:179621905_A/G;2:179655427_G/C;2:179687872_C/T;2:179693712_G/T;2:179704335_T/A;2:179747326_C/T;2:179755283_A/G;2:179767733_G/A;2:179647962_ATATAT…	23	2:179224811_C/CA;2:179227287_G/A;2:179518911_TAGC/T;2:179545660_T/A;2:179621873_A/ACT;2:179621905_A/G;2:179655427_G/C;2:179687872_C/T;2:179697126_G/A;2:179704604_G/A;2:179721046_G/A;2:179744659_CAG/C;2:179746617_G/GTC;2:179757948_C/CT;2:179758552_A/G;2:179782799_G/A;2:179787823_A/T;2:179817432_T/TATATACCAAA;2:179839888_G/A;2:179851887_G/A;2:179878687_C/CAAAA;2:179893432_A/T;2:180051411_ATT/A
23	2:188190475:A:G	2:188190475_G/A	2	188190475	9.244e-16	187774255	188474978	429	421	6	2:188190475_G/A;2:188289172_T/TCTC;2:188330197_AC/A;2:188417921_AC/A;2:188125908_ATG/A;2:188138597_A/G	1	2:188190475_G/A
24	2:201170509:C:CA	2:201170509_CA/C	2	201170509	5.742e-11	201092279	201214071	37	37	1	2:201170509_CA/C	1	2:201170509_CA/C
25	2:220297581:C:CA	2:220297581_C/CA	2	220297581	3.949e-21	220210592	220380125	119	119	8	2:220224028_TG/T;2:220232850_C/T;2:220294782_A/AG;2:220299018_T/C;2:220212410_AAT/A;2:220297581_C/CA;2:220340880_TG/T;2:220351471_T/C	4	2:220224028_TG/T;2:220297581_C/CA;2:220340880_TG/T;2:220351471_T/C
26	2:228143966:T:TTTG	2:228143966_TTTG/T	2	228143966	3.063e-15	228126494	228231432	33	33	1	2:228143966_TTTG/T	1	2:228143966_TTTG/T
27	2:232290285:G:GGAGT	2:232290285_G/GGAGT	2	232290285	3.418e-18	232192722	232297983	128	128	7	2:232290285_G/GGAGT;2:232297983_G/C;2:232193469_CAT/C;2:232238606_CA/C;2:232279565_CA/C;2:232284801_C/CAAAAAAAAA;2:232289597_C/T	1	2:232290285_G/GGAGT
28	3:18417765:C:CA	3:18417765_C/CA	3	18417765	9.581e-09	18414570	18457076	36	36	1	3:18417765_C/CA	1	3:18417765_C/CA
29	3:24462852:T:TA	3:24462852_T/TA	3	24462852	5.425e-15	24419559	24520092	76	76	6	3:24462852_T/TA;3:24484315_CAA/C;3:24503654_TA/T;3:24432821_C/G;3:24458625_A/G;3:24459737_T/TA	1	3:24462852_T/TA
30	3:38778618:C:T	3:38778618_T/C	3	38778618	1.394e-13	38621237	38812650	88	88	7	3:38631723_A/AAAAC;3:38676579_T/TA;3:38699265_A/AT;3:38777852_C/CTG;3:38787588_A/C;3:38778618_T/C;3:38734752_G/A	5	3:38631723_A/AAAAC;3:38676579_T/TA;3:38699265_A/AT;3:38777852_C/CTG;3:38778618_T/C
31	3:49770689:C:CAAA	3:49770689_CAAA/C	3	49770689	2.665e-22	48649457	50531835	989	976	57	3:48734921_A/AT;3:48915711_AT/A;3:49367604_A/AAAAC;3:48703588_AT/A;3:48822527_C/CT;3:48834103_G/GT;3:48867039_ATG/A;3:48873852_TAAAAAAA/T;3:48918007_CT/C;3:48975479_C/CAA;3:48978604_CA/C;3:48979485_A/AT;3:48984874_C/CA;3:49002631_C/CA;3:49185006_TAA/T;3:49354975_GT/G;3:49444665_GTT/G;3:49446228_CT/C;3:49575913_G/GTAT;3:48724504_T/C;3:49078769_AAT/A;3:49318905_A/ATG;3:49520651_C/T;3:49552704_AT/A;…	8	3:48734921_A/AT;3:48822527_C/CT;3:49078769_AAT/A;3:49318905_A/ATG;3:49520651_C/T;3:49552704_AT/A;3:49770689_CAAA/C;3:50181135_T/G
32	3:53519770:C:CT	3:53519770_C/CT	3	53519770	3.881e-14	52854140	53542004	279	279	7	3:53130399_T/TA;3:53482558_CA/C;3:53482951_CTT/C;3:53519770_C/CT;3:53523407_T/TA;3:53286860_C/CT;3:53305774_CT/C	3	3:53130399_T/TA;3:53482558_CA/C;3:53519770_C/CT
33	3:66480617:A:C	3:66480617_A/C	3	66480617	1.492e-09	66428282	66502234	73	71	2	3:66480617_A/C;3:66468220_GAA/G	1	3:66480617_A/C
34	3:69412154:A:T	3:69412154_A/T	3	69412154	1.153e-13	69357338	69430007	66	63	4	3:69412154_A/T;3:69412399_G/GT;3:69415211_AACAC/A;3:69366231_C/CA	1	3:69412154_A/T
35	3:122185093:C:CA	3:122185093_C/CA	3	122185093	7.37e-15	122065786	122287289	88	86	3	3:122185093_C/CA;3:122175535_T/TA;3:122285218_CT/C	2	3:122185093_C/CA;3:122285218_CT/C
36	3:141112859:C:CTT	3:141112859_CTT/C	3	141112859	1.426e-13	141063953	141154542	61	59	2	3:141112859_CTT/C;3:141074870_A/ACT	1	3:141112859_CTT/C
37	3:156607089:G:GA	3:156607089_G/GA	3	156607089	2.363e-08	156480941	156697097	106	106	3	3:156607089_G/GA;3:156670951_T/TA;3:156535958_AT/A	1	3:156607089_G/GA
38	3:171759410:C:CT	3:171759410_C/CT	3	171759410	3.173e-18	171759410	171833266	102	100	4	3:171759410_C/CT;3:171771566_CA/C;3:171799136_C/CT;3:171817715_C/CT	1	3:171759410_C/CT
39	3:172115590:A:AT	3:172115590_AT/A	3	172115590	1.825e-09	172115466	172165727	24	24	3	3:172115590_AT/A;3:172117455_AC/A;3:172123761_G/GGA	2	3:172115590_AT/A;3:172123761_G/GGA
40	3:179173224:A:T	3:179173224_A/T	3	179173224	3.046e-14	179027192	179173969	73	67	2	3:179173224_A/T;3:179133768_CTA/C	1	3:179173224_A/T
41	4:23951018:C:G	4:23951018_C/G	4	23951018	2.945e-16	23927459	24028872	24	24	2	4:23951018_C/G;4:23992608_CAATCAAACTATCCTCATAAG/C	1	4:23951018_C/G
42	4:83244302:A:G	4:83244302_A/G	4	83244302	5.481e-09	83149641	83293033	134	132	1	4:83244302_A/G	1	4:83244302_A/G
43	4:148970946:G:GTTTT	4:148970946_G/GTTTT	4	148970946	5.498e-14	148940569	149345608	88	86	4	4:148970946_G/GTTTT;4:148973231_G/A;4:148969031_T/C;4:149223554_A/AGGT	2	4:148970946_G/GTTTT;4:149223554_A/AGGT
44	4:169682834:G:T	4:169682834_T/G	4	169682834	1.593e-10	169682578	169744567	36	36	1	4:169682834_T/G	1	4:169682834_T/G
45	5:30888705:C:CAAA	5:30888705_CAAA/C	5	30888705	1.354e-09	30881292	30917033	51	50	1	5:30888705_CAAA/C	1	5:30888705_CAAA/C
46	5:45017575:G:GTGTACAGTAA	5:45017575_GTGTACAGTAA/G	5	45017575	2.42e-08	44976998	45183148	3	3	1	5:45017575_GTGTACAGTAA/G	1	5:45017575_GTGTACAGTAA/G
47	5:75037520:C:CG	5:75037520_C/CG	5	75037520	2.373e-08	74963277	75038901	28	26	1	5:75037520_C/CG	1	5:75037520_C/CG
48	5:79041057:A:G	5:79041057_A/G	5	79041057	1.414e-08	79025157	79041057	7	7	1	5:79041057_A/G	1	5:79041057_A/G
49	5:89392719:T:TCA	5:89392719_T/TCA	5	89392719	5.277e-09	89236741	89430773	5	5	1	5:89392719_T/TCA	1	5:89392719_T/TCA
50	5:107693590:C:CAT	5:107693590_C/CAT	5	107693590	4.441e-09	107295755	107813669	199	197	4	5:107693590_C/CAT;5:107343923_T/C;5:107418957_G/C;5:107478679_T/TATAATA	1	5:107693590_C/CAT
51	5:122696366:A:ACAAGAGGGTAGGAAATAC	5:122696366_A/ACAAGAGGGTAGGAAATAC	5	122696366	3.83e-08	122652493	122797234	112	112	1	5:122696366_A/ACAAGAGGGTAGGAAATAC	1	5:122696366_A/ACAAGAGGGTAGGAAATAC
52	5:137406243:C:G	5:137406243_C/G	5	137406243	1.894e-23	137003688	137823225	614	602	33	5:137338521_AT/A;5:137341152_AT/A;5:137395721_C/CT;5:137398653_T/TA;5:137399078_AT/A;5:137450295_C/CA;5:137633852_AT/A;5:137153211_CTCTT/C;5:137237100_GA/G;5:137242459_TG/T;5:137245227_ATT/A;5:137254533_C/CT;5:137256445_T/TA;5:137290229_A/G;5:137290308_AT/A;5:137406243_C/G;5:137462133_A/G;5:137482988_A/AAT;5:137531260_TATATA/T;5:137570428_T/TACAC;5:137607596_T/G;5:137823225_T/C;5:137006660_C/CA;5…	6	5:137338521_AT/A;5:137406243_C/G;5:137430356_C/CA;5:137578598_G/A;5:137620088_AT/A;5:137739366_C/CA
53	5:142627162:G:GTGGA	5:142627162_GTGGA/G	5	142627162	5.252e-12	142400405	142790449	103	103	3	5:142419093_A/AT;5:142627162_GTGGA/G;5:142629443_A/G	2	5:142419093_A/AT;5:142627162_GTGGA/G
54	5:172670611:C:CT	5:172670611_C/CT	5	172670611	1.35e-18	172475613	172677471	219	213	13	5:172574590_G/GT;5:172617420_AT/A;5:172622333_C/CA;5:172625690_C/T;5:172640280_A/G;5:172501304_C/CA;5:172544964_T/C;5:172670611_C/CT;5:172675053_C/G;5:172643468_GC/G;5:172644017_C/T;5:172645559_T/TTTA;5:172653978_C/CT	2	5:172574590_G/GT;5:172670611_C/CT
55	6:7545870:T:TC	6:7545870_TC/T	6	7545870	1.382e-10	7502315	7554839	127	124	7	6:7545870_TC/T;6:7551862_CA/C;6:7505808_A/AC;6:7519615_T/A;6:7520865_A/AACT;6:7538279_G/C;6:7543468_A/G	1	6:7545870_TC/T
56	6:22122951:A:ATG	6:22122951_A/ATG	6	22122951	2.89e-10	22109189	22144059	50	50	1	6:22122951_A/ATG	1	6:22122951_A/ATG
57	6:28586613:A:ATGTG	6:28586613_A/ATGTG	6	28586613	7.424e-09	27895213	28665934	49	47	2	6:28586613_A/ATGTG;6:28003195_CTG/C	1	6:28586613_A/ATGTG
58	6:33755116:T:TCA	6:33755116_TCA/T	6	33755116	2.447e-08	33360463	33773199	79	79	2	6:33413254_A/AT;6:33755116_TCA/T	2	6:33413254_A/AT;6:33755116_TCA/T
59	6:34658565:A:AGTTTT	6:34658565_A/AGTTTT	6	34658565	2.581e-09	34548206	34831761	109	104	1	6:34658565_A/AGTTTT	1	6:34658565_A/AGTTTT
60	6:36817113:A:G	6:36817113_A/G	6	36817113	2.433e-16	36766292	36945537	69	69	10	6:36806492_C/T;6:36817113_A/G;6:36848369_G/GATAAA;6:36873787_T/G;6:36879464_G/A;6:36766292_C/T;6:36782951_C/CA;6:36804187_A/G;6:36832103_T/C;6:36909058_C/A	4	6:36806492_C/T;6:36817113_A/G;6:36832103_T/C;6:36909058_C/A
61	6:53977464:T:TA	6:53977464_T/TA	6	53977464	2.588e-11	53960803	54071413	112	110	1	6:53977464_T/TA	1	6:53977464_T/TA
62	6:105784842:A:AT	6:105784842_AT/A	6	105784842	1.557e-08	104826004	106689397	52	43	1	6:105784842_AT/A	1	6:105784842_AT/A
63	6:118677561:A:ATTAG	6:118677561_A/ATTAG	6	118677561	4.081e-62	118430072	119391723	1043	1029	62	6:118537249_G/T;6:118547648_T/TACAC;6:118554135_G/GT;6:118528493_T/G;6:118537250_T/G;6:118551502_C/CA;6:118559589_AAAT/A;6:118570514_A/G;6:118580806_G/GA;6:118571519_C/T;6:118625560_A/AAG;6:118649223_C/T;6:119017577_C/CCTCCCTG;6:118580867_C/CA;6:118677561_A/ATTAG;6:118702919_A/T;6:118714230_C/CAA;6:118723322_T/TA;6:118812359_T/C;6:118819758_TA/T;6:118824994_C/CA;6:118931224_T/TA;6:118607968_T/TTG…	21	6:118537249_G/T;6:118537250_T/G;6:118551502_C/CA;6:118559589_AAAT/A;6:118571519_C/T;6:118580867_C/CA;6:118677561_A/ATTAG;6:118685624_AAC/A;6:118691445_G/C;6:118713250_CT/C;6:118812403_T/C;6:118864074_A/AC;6:118899681_T/C;6:118927176_C/CA;6:118936032_T/C;6:118992134_C/A;6:119003883_G/GA;6:119013402_T/C;6:119046533_A/T;6:119061868_G/GT;6:119067563_C/CGT
64	6:122136119:T:TA	6:122136119_T/TA	6	122136119	3.74e-103	120754584	122951415	2999	2953	120	6:121469064_C/CTTT;6:121484007_T/G;6:121667292_AAAAG/A;6:121388303_CA/C;6:121492464_A/AG;6:121603628_A/ATTTTAAGATGAAAG;6:121727185_C/T;6:121602469_AC/A;6:121417832_G/GA;6:121614280_C/CA;6:121676951_C/T;6:121733676_A/T;6:121747463_G/A;6:121849455_T/C;6:121897366_G/T;6:121271838_C/CAT;6:121343739_C/T;6:121739556_C/CA;6:121721088_G/A;6:121744753_A/AT;6:121758907_A/G;6:121780201_G/A;6:121681624_G/A;6…	38	6:121469064_C/CTTT;6:121492464_A/AG;6:121602469_AC/A;6:121614280_C/CA;6:121676951_C/T;6:121733676_A/T;6:121739556_C/CA;6:121744753_A/AT;6:121747462_AG/A;6:121760057_CT/C;6:121766728_G/GA;6:121808940_T/TG;6:121814822_A/AT;6:121854326_GA/G;6:121902869_G/A;6:121916390_G/T;6:121916887_CCT/C;6:121918908_G/A;6:121941962_T/A;6:121959121_T/C;6:121961007_A/AT;6:122000997_GTATACACATATATA/G;6:122001071_G/GT…
65	6:134179681:T:TGCAGTCC	6:134179681_T/TGCAGTCC	6	134179681	1.16e-11	134123317	134226147	42	42	2	6:134179681_T/TGCAGTCC;6:134214525_C/G	1	6:134179681_T/TGCAGTCC
66	7:26582415:G:GT	7:26582415_GT/G	7	26582415	2.163e-08	26554031	26583781	32	32	1	7:26582415_GT/G	1	7:26582415_GT/G
67	7:28186775:A:AT	7:28186775_A/AT	7	28186775	1.875e-08	28142088	28256240	29	29	2	7:28186775_A/AT;7:28219812_A/G	1	7:28186775_A/AT
68	7:35274903:G:GA	7:35274903_GA/G	7	35274903	2.958e-11	35082314	35352219	138	134	5	7:35274903_GA/G;7:35240475_T/C;7:35327325_T/TG;7:35085761_T/C;7:35227217_A/T	2	7:35274903_GA/G;7:35327325_T/TG
69	7:93549363:C:G	7:93549363_G/C	7	93549363	9.82e-32	93530510	93574709	90	89	10	7:93549363_G/C;7:93559521_C/T;7:93569305_C/T;7:93569920_T/TA;7:93533422_T/C;7:93536803_C/T;7:93539158_GA/G;7:93541369_T/TA;7:93546312_C/CTG;7:93574709_C/T	2	7:93549363_G/C;7:93574709_C/T
70	7:100496639:A:AAT	7:100496639_A/AAT	7	100496639	1.383e-69	99551944	100962343	771	753	73	7:99662511_GTAGT/G;7:99710584_A/AG;7:99711461_AC/A;7:99843724_CT/C;7:99652580_CT/C;7:100054937_ATTC/A;7:100197866_G/A;7:100198878_C/A;7:100209284_C/T;7:100098358_C/CA;7:100121003_CA/C;7:100092311_A/G;7:100201230_AC/A;7:100250044_CA/C;7:100254817_CT/C;7:100346498_AT/A;7:100360595_GT/G;7:100389929_A/T;7:100455662_C/T;7:100492412_C/T;7:100216239_CT/C;7:100261913_TCTGA/T;7:100295010_A/AAGGACAAGGTTGTG…	25	7:99662511_GTAGT/G;7:100054937_ATTC/A;7:100098358_C/CA;7:100121003_CA/C;7:100201230_AC/A;7:100254817_CT/C;7:100261913_TCTGA/T;7:100295010_A/AAGGACAAGGTTGTGTACTCC;7:100316052_C/G;7:100360367_C/CT;7:100370445_GAA/G;7:100373832_C/T;7:100496639_A/AAT;7:100499399_T/TG;7:100510453_G/A;7:100535141_AT/A;7:100535848_AT/A;7:100535960_C/T;7:100550697_C/T;7:100610614_C/T;7:100614465_A/AC;7:100614716_CT/C;7:1…
71	7:116432139:A:AT	7:116432139_A/AT	7	116432139	2.549e-11	116327430	116498971	77	77	2	7:116432139_A/AT;7:116346942_A/AT	1	7:116432139_A/AT
72	7:123440559:A:G	7:123440559_A/G	7	123440559	2.254e-13	123260228	123442702	202	199	2	7:123440559_A/G;7:123260773_T/C	1	7:123440559_A/G
73	7:130965408:A:AT	7:130965408_AT/A	7	130965408	5.448e-23	130960827	131213850	87	87	5	7:130965408_AT/A;7:130969771_C/T;7:130971864_T/TCAAAA;7:130993349_CTT/C;7:131211266_G/GA	1	7:130965408_AT/A
74	7:135272535:C:CT	7:135272535_C/CT	7	135272535	1.897e-08	135050994	135357476	43	43	1	7:135272535_C/CT	1	7:135272535_C/CT
75	7:136595547:A:AGT	7:136595547_A/AGT	7	136595547	4.898e-24	136560679	136681356	47	45	8	7:136569416_T/C;7:136560679_T/C;7:136595547_A/AGT;7:136601907_CT/C;7:136622242_T/TAATA;7:136642634_T/C;7:136645907_G/A;7:136656478_T/A	2	7:136569416_T/C;7:136595547_A/AGT
76	8:11658060:A:T	8:11658060_A/T	8	11658060	1.015e-09	10682300	12548432	38	25	4	8:11658060_A/T;8:11797391_C/G;8:11661502_T/A;8:11787818_T/TA	3	8:11658060_A/T;8:11661502_T/A;8:11787818_T/TA
77	8:145018354:C:T	8:145018354_C/T	8	145018354	8.361e-10	144981488	145154222	8	8	1	8:145018354_C/T	1	8:145018354_C/T
78	9:35909518:A:G	9:35909518_G/A	9	35909518	8.019e-11	35908313	35948588	17	17	2	9:35909518_G/A;9:35908488_A/G	1	9:35909518_G/A
79	9:81669464:A:T	9:81669464_T/A	9	81669464	6.789e-10	81647793	81675912	25	25	1	9:81669464_T/A	1	9:81669464_T/A
80	9:99165257:C:CT	9:99165257_C/CT	9	99165257	1.897e-08	99084471	99282269	195	191	1	9:99165257_C/CT	1	9:99165257_C/CT
81	9:123437158:A:AT	9:123437158_A/AT	9	123437158	2.159e-08	123437158	123437158	1	1	1	9:123437158_A/AT	1	9:123437158_A/AT
82	9:128289343:T:TTTTG	9:128289343_TTTTG/T	9	128289343	2.231e-20	128152615	128746612	466	462	12	9:128289343_TTTTG/T;9:128374937_TAAATAGAGGC/T;9:128391145_T/TCAA;9:128455969_T/C;9:128475379_T/C;9:128480398_T/TA;9:128153351_C/CA;9:128205977_T/C;9:128220496_CT/C;9:128221686_C/T;9:128249894_T/TA;9:128253418_C/CA	1	9:128289343_TTTTG/T
83	9:129349654:C:CTG	9:129349654_CTG/C	9	129349654	1.005e-13	129322349	129411439	71	71	4	9:129349654_CTG/C;9:129360353_TA/T;9:129400101_TC/T;9:129400447_G/A	1	9:129349654_CTG/C
84	10:29824188:C:CAG	10:29824188_CAG/C	10	29824188	1.041e-11	29787438	29824188	88	88	2	10:29824188_CAG/C;10:29807027_T/A	1	10:29824188_CAG/C
85	10:63161011:C:CGATCAAGA	10:63161011_C/CGATCAAGA	10	63161011	6.564e-13	63129795	63294499	79	77	7	10:63161011_C/CGATCAAGA;10:63161011_C/CGATCAAGA;10:63177223_GT/G;10:63222003_T/TA;10:63177223_GT/G;10:63222003_T/TA;10:63161011_C/CGATCAAGA	1	10:63161011_C/CGATCAAGA
86	10:102554618:A:AT	10:102554618_AT/A	10	102554618	1.327e-09	102552663	102621232	23	20	2	10:102554618_AT/A;10:102611920_T/TCACA	1	10:102554618_AT/A
87	10:112458010:T:TC	10:112458010_T/TC	10	112458010	1.62e-08	112410298	112459906	17	17	1	10:112458010_T/TC	1	10:112458010_T/TC
88	11:14076113:C:CT	11:14076113_C/CT	11	14076113	5.165e-09	14038621	14121689	43	39	1	11:14076113_C/CT	1	11:14076113_C/CT
89	11:44978052:C:CT	11:44978052_C/CT	11	44978052	5.464e-15	44965372	44981981	16	16	1	11:44978052_C/CT	1	11:44978052_C/CT
90	11:61573684:C:T	11:61573684_T/C	11	61573684	3.222e-28	61542006	61656117	103	103	6	11:61573684_T/C;11:61591636_C/G;11:61602458_CCCA/C;11:61620703_CTCTT/C;11:61625723_CA/C;11:61602496_CCTCCCTGCCTCCCCAGGGACTT/C	2	11:61573684_T/C;11:61602496_CCTCCCTGCCTCCCCAGGGACTT/C
91	11:65343399:C:CCCCGCT	11:65343399_C/CCCCGCT	11	65343399	4.158e-08	65217626	65343399	74	73	1	11:65343399_C/CCCCGCT	1	11:65343399_C/CCCCGCT
92	11:102054822:A:AAAAAG	11:102054822_AAAAAG/A	11	102054822	3.754e-08	102036375	102135427	99	97	1	11:102054822_AAAAAG/A	1	11:102054822_AAAAAG/A
93	11:128768938:C:T	11:128768938_C/T	11	128768938	2.945e-14	128762184	128771282	17	17	5	11:128764570_G/A;11:128771282_AAC/A;11:128763597_G/C;11:128764922_G/A;11:128768938_C/T	3	11:128764570_G/A;11:128764922_G/A;11:128768938_C/T
94	12:2178760:C:G	12:2178760_G/C	12	2178760	3.972e-28	2177546	2188709	24	24	2	12:2178760_G/C;12:2180176_T/C	1	12:2178760_G/C
95	12:20473019:A:G	12:20473019_A/G	12	20473019	9.74e-13	20383093	20522114	92	92	5	12:20473019_A/G;12:20432749_TGA/T;12:20508587_G/A;12:20502080_G/A;12:20522114_A/AGCGT	3	12:20473019_A/G;12:20508587_G/A;12:20522114_A/AGCGT
96	12:24758480:A:G	12:24758480_G/A	12	24758480	1.333e-53	24612623	24875715	165	165	16	12:24693241_G/GTA;12:24714667_G/A;12:24718689_TA/T;12:24677443_G/GA;12:24735563_C/CA;12:24772300_C/T;12:24720760_G/A;12:24754845_C/T;12:24758480_G/A;12:24812360_T/C;12:24819376_A/AAAAT;12:24759944_C/T;12:24805471_G/C;12:24871327_C/CA;12:24875715_G/A;12:24836182_A/G	7	12:24693241_G/GTA;12:24735563_C/CA;12:24754845_C/T;12:24758480_G/A;12:24759944_C/T;12:24805471_G/C;12:24871327_C/CA
97	12:26345830:C:CCTA	12:26345830_CCTA/C	12	26345830	1.832e-11	26291149	26348429	53	49	2	12:26345830_CCTA/C;12:26300199_G/GT	1	12:26345830_CCTA/C
98	12:27955296:C:T	12:27955296_C/T	12	27955296	3.863e-10	27919006	27965150	89	89	3	12:27945070_GA/G;12:27955296_C/T;12:27957292_CTCT/C	2	12:27945070_GA/G;12:27955296_C/T
99	12:33654815:C:CA	12:33654815_CA/C	12	33654815	3.443e-56	33081329	34856670	2755	2721	59	12:33368643_CAT/C;12:33384738_A/G;12:33388359_C/CATAT;12:33461018_A/ACTC;12:33152186_TA/T;12:33200884_T/G;12:33247056_C/G;12:33404315_CA/C;12:33653751_C/CA;12:33513459_GT/G;12:33523295_CATAT/C;12:33562791_A/AAGC;12:33584754_G/A;12:33810699_T/TA;12:33870297_C/T;12:33520422_CT/C;12:33536228_AT/A;12:33487833_C/A;12:33534137_T/C;12:33654815_CA/C;12:33683661_CAAA/C;12:33684844_CA/C;12:33687592_A/G;12:…	15	12:33368643_CAT/C;12:33404315_CA/C;12:33513459_GT/G;12:33520422_CT/C;12:33534137_T/C;12:33654815_CA/C;12:34002890_C/G;12:34050988_A/G;12:34190698_CTG/C;12:34202958_G/GA;12:34309095_C/CT;12:34314468_ATG/A;12:34343337_CA/C;12:34384385_CA/C;12:34849136_C/T
100	12:38042231:C:T	12:38042231_C/T	12	38042231	1.002e-22	37856814	39331847	2002	1973	34	12:38042231_C/T;12:38114043_T/C;12:38217126_CT/C;12:38255544_G/GTT;12:38284168_GT/G;12:38351545_A/AT;12:38372145_C/G;12:38391873_C/CT;12:38434895_CTT/C;12:38442256_A/ATT;12:38478170_CA/C;12:38483601_C/CAT;12:38506402_A/G;12:38651477_G/GA;12:38668242_T/TTTTTC;12:38723977_C/CT;12:38724197_T/C;12:38759258_A/AACACACACACAC;12:38791368_A/G;12:38996779_AGT/A;12:39009424_G/GA;12:37945520_C/T;12:37948735_…	7	12:38042231_C/T;12:38049849_T/C;12:38068283_A/C;12:38271543_A/AT;12:38706562_T/TA;12:38720273_TTA/T;12:39201326_T/G
101	12:64975569:C:CT	12:64975569_CT/C	12	64975569	4.417e-21	64961684	65083000	120	118	7	12:64975569_CT/C;12:64978282_A/T;12:64979381_CT/C;12:64983845_CAAA/C;12:65004387_C/T;12:64973589_G/GT;12:65053786_G/GTA	2	12:64975569_CT/C;12:65053786_G/GTA
102	12:82203236:A:ACTTTACTTTTAGAATGT	12:82203236_ACTTTACTTTTAGAATGT/A	12	82203236	1.731e-12	82101514	82279404	156	153	1	12:82203236_ACTTTACTTTTAGAATGT/A	1	12:82203236_ACTTTACTTTTAGAATGT/A
103	12:110714855:G:GC	12:110714855_G/GC	12	110714855	2.278e-10	110378539	111223657	167	164	7	12:110714855_G/GC;12:111175557_C/A;12:111188574_AT/A;12:111223657_GA/G;12:110566591_CA/C;12:110714679_CT/C;12:110956000_G/GA	2	12:110714855_G/GC;12:110956000_G/GA
104	12:114837349:A:C	12:114837349_C/A	12	114837349	5.202e-23	114837349	114837349	1	1	1	12:114837349_C/A	1	12:114837349_C/A
105	12:116232754:A:ACTT	12:116232754_A/ACTT	12	116232754	5.905e-09	116228374	116247694	26	26	2	12:116232754_A/ACTT;12:116238962_TTTTTTG/T	2	12:116232754_A/ACTT;12:116238962_TTTTTTG/T
106	12:123070618:G:GTTTGT	12:123070618_GTTTGT/G	12	123070618	4.673e-09	122810925	123144293	172	172	2	12:123070618_GTTTGT/G;12:123117238_A/AT	1	12:123070618_GTTTGT/G
107	14:21542766:A:G	14:21542766_A/G	14	21542766	2.364e-22	21528917	21588779	65	59	16	14:21534484_GT/G;14:21531107_TA/T;14:21532552_TTG/T;14:21536477_GA/G;14:21542740_G/A;14:21542766_A/G;14:21544274_T/C;14:21554541_AT/A;14:21560752_GGAGGCT/G;14:21571208_G/T;14:21575607_A/T;14:21581976_CTTTTTTTTTT/C;14:21583378_A/T;14:21551543_CA/C;14:21555087_AAATC/A;14:21538067_C/A	6	14:21534484_GT/G;14:21536477_GA/G;14:21542740_G/A;14:21542766_A/G;14:21551543_CA/C;14:21555087_AAATC/A
108	14:23864741:C:CT	14:23864741_CT/C	14	23864741	1.03e-115	22879527	24725334	401	388	55	14:23746977_GAAGTT/G;14:23757540_T/C;14:23760424_A/G;14:23760263_C/CA;14:23762136_A/T;14:23774680_C/CTT;14:23740710_GT/G;14:23769136_G/T;14:23832126_C/CT;14:23841393_C/T;14:23843939_CTTT/C;14:23773253_A/AT;14:23810442_CAGG/C;14:23832247_C/A;14:23854351_TA/T;14:23857351_G/A;14:23861811_A/G;14:23868776_T/C;14:23888323_T/TG;14:23847194_A/G;14:23848311_C/T;14:23858697_C/G;14:23860708_G/T;14:23869073_…	24	14:23746977_GAAGTT/G;14:23760424_A/G;14:23762136_A/T;14:23769136_G/T;14:23832126_C/CT;14:23832247_C/A;14:23854351_TA/T;14:23857351_G/A;14:23858697_C/G;14:23860708_G/T;14:23864741_CT/C;14:23865320_AAAAAAGAAG/A;14:23867164_C/T;14:23897466_G/A;14:23898884_CA/C;14:23900794_G/A;14:23914895_CT/C;14:23920281_A/G;14:23925142_TAA/T;14:23929566_AT/A;14:23935233_C/T;14:23943246_CA/C;14:23949252_C/CA;14:2397…
109	14:31803083:C:CA	14:31803083_C/CA	14	31803083	2.58e-08	31693539	31949521	138	135	1	14:31803083_C/CA	1	14:31803083_C/CA
110	14:72885471:C:G	14:72885471_G/C	14	72885471	6.555e-36	72742656	72889376	239	237	9	14:72814877_C/CAG;14:72827914_AT/A;14:72849509_C/A;14:72849921_T/C;14:72857968_G/GA;14:72873403_C/T;14:72797956_CA/C;14:72809273_T/TAA;14:72885471_G/C	2	14:72814877_C/CAG;14:72885471_G/C
111	14:85803514:C:CA	14:85803514_C/CA	14	85803514	8.669e-42	85675225	85927863	211	202	14	14:85740996_C/CT;14:85695044_CGTT/C;14:85803514_C/CA;14:85843448_C/G;14:85864225_T/C;14:85775637_A/G;14:85784911_C/CT;14:85796894_G/A;14:85859279_A/AT;14:85862343_TA/T;14:85893864_CAA/C;14:85919704_AAGAG/A;14:85927863_C/CA;14:85893763_G/A	5	14:85740996_C/CT;14:85803514_C/CA;14:85859279_A/AT;14:85862343_TA/T;14:85893864_CAA/C
112	14:91584821:A:AC	14:91584821_AC/A	14	91584821	1.571e-12	91373290	91617644	229	227	4	14:91490112_ATTTAT/A;14:91596665_A/T;14:91486878_CTGTGTGTGTGTGTGTGTGTG/C;14:91584821_AC/A	2	14:91490112_ATTTAT/A;14:91584821_AC/A
113	15:73665945:G:GA	15:73665945_G/GA	15	73665945	6.261e-46	72107699	73969879	1041	1029	51	15:72984299_CA/C;15:73098654_T/TTTTA;15:73100282_C/T;15:73119069_T/C;15:73120343_G/A;15:73146990_CT/C;15:73165347_T/TAGAGG;15:72568430_G/A;15:72979944_C/CA;15:73017396_T/G;15:73034414_CA/C;15:73034502_T/TG;15:73083519_G/GT;15:73218524_CT/C;15:73691202_A/G;15:73271296_GA/G;15:73285393_G/C;15:73511982_C/T;15:73322940_AT/A;15:73326850_GA/G;15:73333008_C/T;15:73364600_AT/A;15:73437080_C/A;15:73441432…	13	15:72984299_CA/C;15:73098654_T/TTTTA;15:73218524_CT/C;15:73271296_GA/G;15:73322940_AT/A;15:73375009_C/CAG;15:73459616_TA/T;15:73646346_C/T;15:73665945_G/GA;15:73666444_A/AGT;15:73704381_CA/C;15:73709904_CT/C;15:73782922_G/C
114	15:95312071:C:T	15:95312071_T/C	15	95312071	4.341e-14	95312071	95342164	49	47	3	15:95312071_T/C;15:95314851_T/TG;15:95321808_TA/T	1	15:95312071_T/C
115	16:10774314:A:ATT	16:10774314_ATT/A	16	10774314	2.203e-08	10755761	10782503	61	61	2	16:10774314_ATT/A;16:10760835_CTTTTTTTTT/C	1	16:10774314_ATT/A
116	16:15910743:A:G	16:15910743_G/A	16	15910743	1.038e-22	15881338	16152940	191	191	15	16:15881338_CTTTTTT/C;16:15890017_C/T;16:15910650_C/CAA;16:15920394_C/T;16:15920853_CAAAAAA/C;16:15921958_C/A;16:15897135_A/AT;16:15902056_C/T;16:15918698_T/G;16:15910743_G/A;16:15915781_CA/C;16:15894454_TTGGA/T;16:15907708_C/CA;16:15907992_TC/T;16:16137152_TTTTTTTTGTTTTG/T	4	16:15881338_CTTTTTT/C;16:15897135_A/AT;16:15910743_G/A;16:16137152_TTTTTTTTGTTTTG/T
117	16:20019979:C:CTT	16:20019979_C/CTT	16	20019979	6.415e-10	19994176	20054371	74	72	2	16:20019979_C/CTT;16:20049649_A/G	1	16:20019979_C/CTT
118	16:30969485:T:TG	16:30969485_T/TG	16	30969485	6.114e-09	30571910	31155458	106	106	2	16:30969485_T/TG;16:30619601_CT/C	1	16:30969485_T/TG
119	16:53517838:T:TA	16:53517838_TA/T	16	53517838	1.68e-13	53428157	53538157	136	134	3	16:53517838_TA/T;16:53451882_C/CT;16:53491171_T/C	1	16:53517838_TA/T
120	16:65273139:A:C	16:65273139_C/A	16	65273139	9.623e-29	64746676	65286870	328	322	15	16:64834696_TTC/T;16:64863557_TACAC/T;16:64899481_A/C;16:65101981_GGA/G;16:64936928_G/A;16:64988854_A/AT;16:65044874_T/TTA;16:65098872_G/A;16:65184288_T/G;16:65229345_C/G;16:65273139_C/A;16:65257435_A/AC;16:65263379_CTGATGA/C;16:65265098_A/T;16:65271060_C/G	6	16:64834696_TTC/T;16:64863557_TACAC/T;16:64899481_A/C;16:65101981_GGA/G;16:65184288_T/G;16:65273139_C/A
121	16:66932165:C:CAAAAAAA	16:66932165_CAAAAAAA/C	16	66932165	4.669e-10	66743902	66971257	105	103	1	16:66932165_CAAAAAAA/C	1	16:66932165_CAAAAAAA/C
122	17:15134006:C:T	17:15134006_C/T	17	15134006	2.053e-18	15110648	15195279	32	32	6	17:15134006_C/T;17:15149778_G/C;17:15122469_C/CA;17:15149336_C/CA;17:15195279_C/T;17:15187558_G/T	3	17:15134006_C/T;17:15149336_C/CA;17:15195279_C/T
123	17:17126736:T:TCTGC	17:17126736_T/TCTGC	17	17126736	3.084e-13	16927957	17194838	114	114	6	17:17126736_T/TCTGC;17:17155676_A/T;17:17172166_AT/A;17:17178408_A/AT;17:17192157_T/C;17:17106897_CCTAA/C	1	17:17126736_T/TCTGC
124	17:17724466:T:TACACAC	17:17724466_T/TACACAC	17	17724466	7.657e-09	17698254	17980671	147	147	1	17:17724466_T/TACACAC	1	17:17724466_T/TACACAC
125	18:20070864:A:AT	18:20070864_A/AT	18	20070864	1.085e-12	20063670	20129524	35	35	1	18:20070864_A/AT	1	18:20070864_A/AT
126	18:25765493:G:T	18:25765493_T/G	18	25765493	8.056e-10	25674859	25773656	24	24	2	18:25683444_TAC/T;18:25765493_T/G	2	18:25683444_TAC/T;18:25765493_T/G
127	18:26267775:C:CA	18:26267775_CA/C	18	26267775	1.972e-11	26102060	26454930	270	270	3	18:26115728_G/A;18:26267775_CA/C;18:26316237_T/A	2	18:26115728_G/A;18:26267775_CA/C
128	18:34289285:G:T	18:34289285_G/T	18	34289285	4.503e-16	34186220	34730903	127	127	6	18:34204659_AG/A;18:34232657_G/A;18:34187236_A/G;18:34289285_G/T;18:34730903_A/G;18:34267369_C/T	2	18:34204659_AG/A;18:34289285_G/T
129	19:5043792:T:TG	19:5043792_T/TG	19	5043792	8.416e-09	5033752	5088080	38	38	1	19:5043792_T/TG	1	19:5043792_T/TG
130	19:11261861:A:T	19:11261861_T/A	19	11261861	1.506e-08	11257257	11276256	14	14	1	19:11261861_T/A	1	19:11261861_T/A
131	19:36535971:C:CTTTA	19:36535971_C/CTTTA	19	36535971	4.398e-10	36521069	36623841	50	48	1	19:36535971_C/CTTTA	1	19:36535971_C/CTTTA
132	19:39159383:C:CAG	19:39159383_C/CAG	19	39159383	1.342e-15	39132275	39251923	127	123	2	19:39159383_C/CAG;19:39251584_G/C	1	19:39159383_C/CAG
133	19:40822873:G:GTA	19:40822873_G/GTA	19	40822873	8.941e-13	40695281	40866722	97	97	2	19:40822873_G/GTA;19:40843195_A/AATTATTATT	1	19:40822873_G/GTA
134	19:45413233:G:T	19:45413233_G/T	19	45413233	4.114e-13	45412079	45426792	7	7	1	19:45413233_G/T	1	19:45413233_G/T
135	20:25709198:A:G	20:25709198_G/A	20	25709198	3.316e-11	25201575	26176538	28	28	2	20:25709198_G/A;20:26137316_A/AT	1	20:25709198_G/A
136	20:36842357:C:CT	20:36842357_C/CT	20	36842357	7.95e-91	35713499	37698830	178	171	32	20:36709047_C/T;20:36794073_AAC/A;20:36821427_TGTGG/T;20:36831704_CT/C;20:36807472_C/A;20:36827873_TAAAAAG/T;20:36829404_AT/A;20:36809169_C/A;20:36813216_CAA/C;20:36834874_C/CT;20:36812857_C/G;20:36821082_T/G;20:36844881_C/A;20:36784770_T/C;20:36823005_T/A;20:36823023_A/C;20:36842357_C/CT;20:36845738_C/T;20:36814595_CAAAAA/C;20:36828305_G/A;20:36869005_G/A;20:36875402_G/A;20:36840716_C/CG;20:3687…	14	20:36709047_C/T;20:36794073_AAC/A;20:36807472_C/A;20:36809169_C/A;20:36812857_C/G;20:36821082_T/G;20:36823005_T/A;20:36823023_A/C;20:36842357_C/CT;20:36869005_G/A;20:36875402_G/A;20:36878130_T/TGGAGGGAG;20:36887855_GTA/G;20:36887858_T/C
137	20:57466093:G:T	20:57466093_G/T	20	57466093	4.257e-08	57434900	57466093	5	5	1	20:57466093_G/T	1	20:57466093_G/T
138	20:61165192:C:T	20:61165192_T/C	20	61165192	3.674e-09	61160673	61186053	58	56	1	20:61165192_T/C	1	20:61165192_T/C
139	21:35377736:A:AT	21:35377736_A/AT	21	35377736	1.357e-08	35362848	35395439	8	8	1	21:35377736_A/AT	1	21:35377736_A/AT
140	22:28181044:C:CCACA	22:28181044_CCACA/C	22	28181044	1.301e-12	28181044	28181399	2	2	1	22:28181044_CCACA/C	1	22:28181044_CCACA/C
141	22:38986091:C:CACAAA	22:38986091_C/CACAAA	22	38986091	7.78e-22	38147444	39735266	375	361	11	22:38986091_C/CACAAA;22:39009411_T/TATATA;22:39070861_A/G;22:39077058_C/T;22:39143336_C/CA;22:39153942_AC/A;22:39166352_C/T;22:38898416_C/CA;22:38931415_C/CCA;22:38942299_G/GC;22:39223261_CTTTCTTTTTTTTTT/C	2	22:38986091_C/CACAAA;22:39223261_CTTTCTTTTTTTTTT/C

## Sheet: Table 6 GenomicRiskLoci_female
GenomicLocus	uniqID	rsID	chr	pos	p	start	end	nSNPs	nGWASSNPs	nIndSigSNPs	IndSigSNPs	nLeadSNPs	LeadSNPs
1	1:6296238:G:T	1:6296238_T/G	1	6296238	9.126e-10	6278414	6296238	3	3	1	1:6296238_T/G	1	1:6296238_T/G
2	1:10698968:A:AGGCCGC	1:10698968_A/AGGCCGC	1	10698968	1.286e-09	9732226	10753094	64	64	2	1:10357806_G/C;1:10698968_A/AGGCCGC	2	1:10357806_G/C;1:10698968_A/AGGCCGC
3	1:39954548:A:AAT	1:39954548_A/AAT	1	39954548	3.357e-09	39942242	40088043	67	67	2	1:39954548_A/AAT;1:39950003_AT/A	1	1:39954548_A/AAT
4	1:45012273:A:C	1:45012273_A/C	1	45012273	3.689e-18	45003255	45063140	16	16	4	1:45012273_A/C;1:45052756_GT/G;1:45005996_G/A;1:45006000_T/C	1	1:45012273_A/C
5	1:87896499:C:CT	1:87896499_C/CT	1	87896499	6.617e-17	86936779	88858289	134	79	3	1:87896499_C/CT;1:87932108_G/GA;1:87893132_G/A	1	1:87896499_C/CT
6	1:156474929:G:GC	1:156474929_G/GC	1	156474929	4.307e-10	156434703	156474929	27	27	1	1:156474929_G/GC	1	1:156474929_G/GC
7	1:208129239:G:GTATGAC	1:208129239_G/GTATGAC	1	208129239	5.478e-43	207808286	208158787	474	467	30	1:207877509_C/T;1:207846068_G/A;1:207898861_C/CT;1:207919080_G/GAAT;1:208005668_C/CGTTTTCATATT;1:208022251_ATATAT/A;1:208048384_T/A;1:207879626_C/T;1:207880328_A/G;1:207889329_C/T;1:208015400_G/GT;1:208062260_T/C;1:208071459_T/C;1:208001215_TA/T;1:208028156_AC/A;1:208038919_CGTGT/C;1:208053024_GT/G;1:208053282_A/G;1:208053785_T/C;1:207999200_C/T;1:208032376_G/A;1:208112007_GT/G;1:208101656_C/T;1:…	7	1:207877509_C/T;1:207898861_C/CT;1:208015400_G/GT;1:208028156_AC/A;1:208038919_CGTGT/C;1:208112007_GT/G;1:208129239_G/GTATGAC
8	1:216734001:A:T	1:216734001_T/A	1	216734001	1.367e-08	216731498	216816	49	47	1	1:216734001_T/A	1	1:216734001_T/A
9	2:17700575:C:CA	2:17700575_C/CA	2	17700575	3.228e-08	17561906	17813090	74	74	1	2:17700575_C/CA	1	2:17700575_C/CA
10	2:19870341:C:T	2:19870341_C/T	2	19870341	3.947e-08	19792759	19882115	52	52	1	2:19870341_C/T	1	2:19870341_C/T
11	2:27730940:C:T	2:27730940_T/C	2	27730940	1.009e-18	27498734	27950837	259	257	5	2:27730940_T/C;2:27739880_CT/C;2:27810518_C/CT;2:27582035_A/G;2:27635463_A/G	1	2:27730940_T/C
12	2:60027233:C:CG	2:60027233_C/CG	2	60027233	1.095e-10	60002572	60053727	43	43	1	2:60027233_C/CG	1	2:60027233_C/CG
13	2:66725062:C:T	2:66725062_T/C	2	66725062	1.112e-10	66725062	66725.1	1	1	1	2:66725062_T/C	1	2:66725062_T/C
14	2:179721046:A:G	2:179721046_G/A	2	179721046	4.679e-42	179155303	179931371	235	230	34	2:179227287_G/A;2:179267654_T/C;2:179682997_T/G;2:179518911_TAGC/T;2:179672711_T/C;2:179696164_A/T;2:179732980_A/G;2:179506790_A/T;2:179704604_G/A;2:179713668_T/C;2:179737610_G/A;2:179747078_A/G;2:179747326_C/T;2:179754194_T/C;2:179767733_G/A;2:179777279_A/T;2:179690968_G/T;2:179721046_G/A;2:179753549_G/A;2:179758007_C/T;2:179785422_TAC/T;2:179383730_C/G;2:179757948_C/CT;2:179758552_A/G;2:1798510…	11	2:179227287_G/A;2:179518911_TAGC/T;2:179704604_G/A;2:179713668_T/C;2:179721046_G/A;2:179757948_C/CT;2:179758552_A/G;2:179787823_A/T;2:179839888_G/A;2:179851886_T/C;2:179893432_A/T
15	2:201170509:C:CA	2:201170509_CA/C	2	201170509	2.815e-13	201092279	201244	121	117	5	2:201170509_CA/C;2:201180579_C/CAA;2:201198058_CT/C;2:201198623_CATT/C;2:201227500_G/GT	1	2:201170509_CA/C
16	2:220297581:C:CA	2:220297581_C/CA	2	220297581	2.022e-17	220212410	220353532	66	66	6	2:220297581_C/CA;2:220299018_T/C;2:220212410_AAT/A;2:220232850_C/T;2:220294782_A/AG;2:220353532_C/A	2	2:220297581_C/CA;2:220353532_C/A
17	2:228143966:T:TTTG	2:228143966_TTTG/T	2	228143966	2.439e-11	228126494	228231432	33	33	1	2:228143966_TTTG/T	1	2:228143966_TTTG/T
18	2:232290935:A:G	2:232290935_G/A	2	232290935	8.701e-10	232252322	232296636	77	77	2	2:232290935_G/A;2:232273812_T/TG	1	2:232290935_G/A
19	3:24462852:T:TA	3:24462852_T/TA	3	24462852	1.735e-10	24419559	24475752	27	27	1	3:24462852_T/TA	1	3:24462852_T/TA
20	3:38676579:T:TA	3:38676579_T/TA	3	38676579	3.866e-12	38621237	38812650	80	80	5	3:38632786_CTT/C;3:38676579_T/TA;3:38666221_G/A;3:38778618_T/C;3:38787588_A/C	3	3:38632786_CTT/C;3:38676579_T/TA;3:38778618_T/C
21	3:49771995:G:T	3:49771995_T/G	3	49771995	3.16e-12	48484016	50175959	633	626	19	3:48943646_C/CA;3:48984874_C/CA;3:49552704_AT/A;3:48904123_C/CACTCTGTTGCTCAGGCTCAAGTACAGTG;3:49487292_C/CT;3:48854758_CAATAAATAAATA/C;3:48918007_CT/C;3:49002631_C/CA;3:49427369_CAA/C;3:49446228_CT/C;3:49771995_T/G;3:49835648_G/GT;3:50008623_T/TGGGAGGCAGAGGTTGCG;3:50052867_T/A;3:50149847_TAAAAAAAAAA/T;3:49431028_CT/C;3:49528748_G/GT;3:49642946_AAT/A;3:49749648_C/CA	3	3:48943646_C/CA;3:49487292_C/CT;3:49771995_T/G
22	3:53519770:C:CT	3:53519770_C/CT	3	53519770	3.902e-10	53253182	53542004	111	111	3	3:53519770_C/CT;3:53286860_C/CT;3:53509780_G/GCT	1	3:53519770_C/CT
23	3:69412154:A:T	3:69412154_A/T	3	69412154	1.194e-10	69365528	69430007	51	49	2	3:69412154_A/T;3:69412399_G/GT	1	3:69412154_A/T
24	3:122230827:T:TAAAGGGA	3:122230827_T/TAAAGGGA	3	122230827	5.454e-09	122068258	122287289	78	76	1	3:122230827_T/TAAAGGGA	1	3:122230827_T/TAAAGGGA
25	3:141112859:C:CTT	3:141112859_CTT/C	3	141112859	1.793e-09	141081497	141154542	48	46	1	3:141112859_CTT/C	1	3:141112859_CTT/C
26	3:156607089:G:GA	3:156607089_G/GA	3	156607089	4.168e-08	156548	156697097	46	46	1	3:156607089_G/GA	1	3:156607089_G/GA
27	3:171759410:C:CT	3:171759410_C/CT	3	171759410	1.38e-16	171759410	171833266	102	100	4	3:171759410_C/CT;3:171771566_CA/C;3:171799136_C/CT;3:171817715_C/CT	1	3:171759410_C/CT
28	3:172126618:C:T	3:172126618_C/T	3	172126618	9.475e-09	172120816	172164990	35	33	2	3:172126618_C/T;3:172129815_A/C	1	3:172126618_C/T
29	3:179173224:A:T	3:179173224_A/T	3	179173224	1.64e-11	179168462	179173969	12	9	1	3:179173224_A/T	1	3:179173224_A/T
30	4:23951018:C:G	4:23951018_C/G	4	23951018	2.597e-09	23951018	23951018	1	1	1	4:23951018_C/G	1	4:23951018_C/G
31	4:83254647:T:TA	4:83254647_T/TA	4	83254647	4.709e-09	83149641	83293033	133	131	1	4:83254647_T/TA	1	4:83254647_T/TA
32	4:148974602:C:T	4:148974602_T/C	4	148974602	1.457e-12	148970403	149345608	100	98	3	4:148974602_T/C;4:148981178_C/CGA;4:149223554_A/AGGT	3	4:148974602_T/C;4:148981178_C/CGA;4:149223554_A/AGGT
33	5:75063620:C:CAAT	5:75063620_C/CAAT	5	75063620	4.87e-08	75041362	75123529	150	148	1	5:75063620_C/CAAT	1	5:75063620_C/CAAT
34	5:79038927:C:T	5:79038927_T/C	5	79038927	4.447e-08	79025.2	79041057	7	7	1	5:79038927_T/C	1	5:79038927_T/C
35	5:89392719:T:TCA	5:89392719_T/TCA	5	89392719	3.515e-09	89236741	89430773	5	5	1	5:89392719_T/TCA	1	5:89392719_T/TCA
36	5:121868475:T:TA	5:121868475_T/TA	5	121868475	7.592e-10	121866990	121874	8	8	1	5:121868475_T/TA	1	5:121868475_T/TA
37	5:137311226:C:CCA	5:137311226_CCA/C	5	137311226	2.788e-22	136969793	137823225	626	614	35	5:136979043_CA/C;5:137000719_T/C;5:137311226_CCA/C;5:137482988_A/AAT;5:137531260_TATATA/T;5:137570428_T/TACAC;5:137588937_C/T;5:137607596_T/G;5:137823225_T/C;5:137006660_C/CA;5:137306635_C/G;5:137338521_AT/A;5:137341152_AT/A;5:137395721_C/CT;5:137397539_C/CT;5:137398653_T/TA;5:137399078_AT/A;5:137450295_C/CA;5:137003688_C/CTGTACAAG;5:137208912_TA/T;5:137237100_GA/G;5:137242459_TG/T;5:137245227_AT…	6	5:136979043_CA/C;5:137311226_CCA/C;5:137338521_AT/A;5:137430356_C/CA;5:137541385_GA/G;5:137787292_CCTCAATGAT/C
38	5:142627256:T:TTGGA	5:142627256_T/TTGGA	5	142627256	8.871e-10	142620736	142790449	57	57	1	5:142627256_T/TTGGA	1	5:142627256_T/TTGGA
39	5:172653978:C:CT	5:172653978_C/CT	5	172653978	3.855e-21	172473495	172677991	219	215	19	5:172487866_C/G;5:172643468_GC/G;5:172644017_C/T;5:172475613_A/G;5:172583611_C/CT;5:172617420_AT/A;5:172625690_C/T;5:172630811_C/G;5:172675053_C/G;5:172492673_T/TC;5:172501304_C/CA;5:172523457_CCCCTCTCCT/C;5:172551922_CT/C;5:172561294_C/T;5:172645265_C/T;5:172673979_TA/T;5:172653978_C/CT;5:172670611_C/CT;5:172677991_T/C	5	5:172487866_C/G;5:172583611_C/CT;5:172645265_C/T;5:172653978_C/CT;5:172677991_T/C
40	6:7538279:C:G	6:7538279_G/C	6	7538279	2.413e-08	7518915	7545081	6	6	1	6:7538279_G/C	1	6:7538279_G/C
41	6:22136160:C:T	6:22136160_C/T	6	22136160	2.532e-09	22109189	22144059	48	48	1	6:22136160_C/T	1	6:22136160_C/T
42	6:36817113:A:G	6:36817113_A/G	6	36817113	5.917e-16	36771587	36896828	51	51	7	6:36817113_A/G;6:36848369_G/GATAAA;6:36873787_T/G;6:36879464_G/A;6:36775030_A/G;6:36782951_C/CA;6:36804187_A/G	1	6:36817113_A/G
43	6:118677561:A:ATTAG	6:118677561_A/ATTAG	6	118677561	2.757e-49	118518349	119070986	1004	991	52	6:118537249_G/T;6:118547648_T/TACAC;6:118554135_G/GT;6:118528018_C/T;6:118551502_C/CA;6:118559589_AAAT/A;6:118559658_T/A;6:118570514_A/G;6:118571519_C/T;6:118625560_A/AAG;6:118649223_C/T;6:119017577_C/CCTCCCTG;6:118653075_G/A;6:118695296_C/T;6:118933422_TA/T;6:118518754_T/C;6:118532368_G/C;6:118533934_G/C;6:118547124_A/AC;6:118610131_G/A;6:118677561_A/ATTAG;6:118702919_A/T;6:118714230_C/CAA;6:118…	14	6:118537249_G/T;6:118551502_C/CA;6:118559589_AAAT/A;6:118571519_C/T;6:118653075_G/A;6:118677561_A/ATTAG;6:118685624_AAC/A;6:118713250_CT/C;6:118812403_T/C;6:118864074_A/AC;6:118927176_C/CA;6:118936032_T/C;6:119000084_A/ACTGT;6:119061868_G/GT
44	6:122113614:C:CT	6:122113614_CT/C	6	122113614	2.486e-49	120754584	122708686	1607	1580	57	6:121676951_C/T;6:121735015_C/A;6:121747463_G/A;6:121735545_T/C;6:121780212_T/A;6:121721088_G/A;6:121739556_C/CA;6:121747462_AG/A;6:121716665_GTA/G;6:121760057_CT/C;6:121603628_A/ATTTTAAGATGAAAG;6:121766728_G/GA;6:121769905_A/AT;6:121776131_CTTTTTTTT/C;6:121780288_T/TAC;6:121783694_C/A;6:121784746_ATTTTTTTT/A;6:121788731_C/T;6:121793534_CT/C;6:121797942_C/CA;6:121836362_T/TTTTG;6:121762233_T/C;6:…	20	6:121676951_C/T;6:121735015_C/A;6:121735545_T/C;6:121739556_C/CA;6:121747462_AG/A;6:121760057_CT/C;6:121766728_G/GA;6:121796816_A/AT;6:121902869_G/A;6:121959119_T/C;6:121961007_A/AT;6:122096217_TA/T;6:122099524_C/G;6:122103377_AT/A;6:122113614_CT/C;6:122118918_CTG/C;6:122172044_T/A;6:122284719_T/TA;6:122363070_C/T;6:122514171_CTTTT/C
45	7:93549363:C:G	7:93549363_G/C	7	93549363	7.132e-23	93530510	93574529	88	87	8	7:93549363_G/C;7:93559521_C/T;7:93569920_T/TA;7:93530510_C/T;7:93533839_T/C;7:93539158_GA/G;7:93541369_T/TA;7:93546312_C/CTG	1	7:93549363_G/C
46	7:100496639:A:AAT	7:100496639_A/AAT	7	100496639	1.522e-49	99298439	100962343	670	653	59	7:100054937_ATTC/A;7:100197866_G/A;7:100209284_C/T;7:100121003_CA/C;7:99843724_CT/C;7:100092311_A/G;7:100254817_CT/C;7:100346498_AT/A;7:100360595_GT/G;7:100389928_G/T;7:100455662_C/T;7:100492412_C/T;7:100250044_CA/C;7:100261913_TCTGA/T;7:100295010_A/AAGGACAAGGTTGTGTACTCC;7:100298164_G/GA;7:100299203_G/A;7:100359117_C/T;7:100422481_T/G;7:100477445_A/G;7:100540556_A/G;7:100663854_T/C;7:100235458_A/…	18	7:100054937_ATTC/A;7:100121003_CA/C;7:100254817_CT/C;7:100261913_TCTGA/T;7:100295010_A/AAGGACAAGGTTGTGTACTCC;7:100316052_C/G;7:100342492_G/A;7:100360367_C/CT;7:100370445_GAA/G;7:100373832_C/T;7:100496639_A/AAT;7:100501428_TA/T;7:100535141_AT/A;7:100542028_CT/C;7:100610614_C/T;7:100614943_T/C;7:100759065_TTC/T;7:100784595_AT/A
47	7:116432139:A:AT	7:116432139_A/AT	7	116432139	2.543e-11	116327430	116541935	75	75	2	7:116432139_A/AT;7:116453279_CT/C	1	7:116432139_A/AT
48	7:123440559:A:G	7:123440559_A/G	7	123440559	2.565e-08	123260228	123442702	86	84	1	7:123440559_A/G	1	7:123440559_A/G
49	7:130965408:A:AT	7:130965408_AT/A	7	130965408	5.671e-28	130960827	131213850	105	105	10	7:130965408_AT/A;7:130969771_C/T;7:130971864_T/TCAAAA;7:130993349_CTT/C;7:131192450_C/CA;7:131211266_G/GA;7:130980127_A/G;7:130984762_G/A;7:131004382_G/C;7:131204793_T/C	3	7:130965408_AT/A;7:130980127_A/G;7:131204793_T/C
50	7:136595547:A:AGT	7:136595547_A/AGT	7	136595547	8.482e-24	136560679	136681356	50	48	10	7:136569416_T/C;7:136560679_T/C;7:136564793_C/CT;7:136566533_A/G;7:136595547_A/AGT;7:136601907_CT/C;7:136622242_T/TAATA;7:136638281_A/C;7:136642634_T/C;7:136656478_T/A	2	7:136569416_T/C;7:136595547_A/AGT
51	9:99165257:C:CT	9:99165257_C/CT	9	99165257	4.819e-08	99084471	99282269	195	191	1	9:99165257_C/CT	1	9:99165257_C/CT
52	9:128289343:T:TTTTG	9:128289343_TTTTG/T	9	128289343	1.34e-18	128152615	128746612	477	471	16	9:128289343_TTTTG/T;9:128298864_T/TATTCATTC;9:128374937_TAAATAGAGGC/T;9:128391145_T/TCAA;9:128455819_C/CAT;9:128455969_T/C;9:128475379_T/C;9:128498594_C/T;9:128153351_C/CA;9:128205977_T/C;9:128207431_G/C;9:128221686_C/T;9:128249894_T/TA;9:128253418_C/CA;9:128266159_CTTTTTTTTTTT/C;9:128455827_C/T	2	9:128289343_TTTTG/T;9:128455827_C/T
53	9:129349654:C:CTG	9:129349654_CTG/C	9	129349654	4.806e-08	129322349	129391862	50	50	1	9:129349654_CTG/C	1	9:129349654_CTG/C
54	10:18646118:A:C	10:18646118_C/A	10	18646118	6.155e-09	18598390	18720109	61	57	1	10:18646118_C/A	1	10:18646118_C/A
55	10:29821089:C:T	10:29821089_C/T	10	29821089	6.368e-10	29789738	29824188	27	27	1	10:29821089_C/T	1	10:29821089_C/T
56	10:63174865:A:C	10:63174865_C/A	10	63174865	4.728e-08	63129795	63248549	70	70	1	10:63174865_C/A	1	10:63174865_C/A
57	11:14063941:G:GA	11:14063941_G/GA	11	14063941	4.247e-13	13998502	14122134	154	146	4	11:14063941_G/GA;11:14068251_T/C;11:14079389_AAC/A;11:14057190_GGTC/G	1	11:14063941_G/GA
58	11:44978052:C:CT	11:44978052_C/CT	11	44978052	8.916e-11	44965372	44981981	21	21	2	11:44978052_C/CT;11:44974800_G/A	1	11:44978052_C/CT
59	11:61573684:C:T	11:61573684_T/C	11	61573684	2.032e-26	61542006	61667879	106	106	5	11:61573684_T/C;11:61591636_C/G;11:61602458_CCCA/C;11:61625723_CA/C;11:61648649_AAATG/A	2	11:61573684_T/C;11:61648649_AAATG/A
60	11:128768938:C:T	11:128768938_C/T	11	128768938	2.811e-10	128764570	128770474	13	13	3	11:128764570_G/A;11:128764922_G/A;11:128768938_C/T	3	11:128764570_G/A;11:128764922_G/A;11:128768938_C/T
61	12:2178760:C:G	12:2178760_G/C	12	2178760	2.802e-18	2177546	2188709	24	24	2	12:2178760_G/C;12:2180176_T/C	1	12:2178760_G/C
62	12:24758480:A:G	12:24758480_G/A	12	24758480	1.458e-39	24671661	24834515	126	126	8	12:24710424_T/C;12:24720901_AC/A;12:24735563_C/CA;12:24772297_A/T;12:24705882_CTT/C;12:24758480_G/A;12:24819376_A/AAAAT;12:24686251_G/A	2	12:24710424_T/C;12:24758480_G/A
63	12:26345830:C:CCTA	12:26345830_CCTA/C	12	26345830	1.847e-11	26291149	26348429	53	49	2	12:26345830_CCTA/C;12:26300199_G/GT	1	12:26345830_CCTA/C
64	12:33598379:C:CATT	12:33598379_C/CATT	12	33598379	8.808e-38	33081329	34856670	2618	2584	46	12:33368643_CAT/C;12:33384738_A/G;12:33388359_C/CATAT;12:33479921_CT/C;12:33152186_TA/T;12:33200884_T/G;12:33247056_C/G;12:33513459_GT/G;12:33523295_CATAT/C;12:33562791_A/AAGC;12:33584754_G/A;12:33629542_G/A;12:33810699_T/TA;12:34213547_G/T;12:33534137_T/C;12:33538179_C/T;12:33706521_A/G;12:33598379_C/CATT;12:33650716_G/A;12:33683661_CAAA/C;12:33684844_CA/C;12:33716399_T/C;12:33780794_C/CT;12:338…	10	12:33368643_CAT/C;12:33513459_GT/G;12:33534137_T/C;12:33538179_C/T;12:33598379_C/CATT;12:33662742_T/TAA;12:34050988_A/G;12:34190698_CTG/C;12:34607083_C/A;12:34789066_C/T
65	12:37917712:A:G	12:37917712_G/A	12	37917712	8.483e-16	37856814	39331847	1926	1897	23	12:37917712_G/A;12:37945520_C/T;12:37948735_G/GA;12:37964546_TTTGATG/T;12:38008849_G/T;12:38010181_T/G;12:38255544_G/GTT;12:38284168_GT/G;12:38351545_A/AT;12:38372147_G/T;12:38442256_A/ATT;12:38462570_CTT/C;12:38478170_CA/C;12:38483601_C/CAT;12:38506402_A/G;12:38634365_A/T;12:38668242_T/TTTTTC;12:38791368_A/G;12:38841444_T/C;12:37954714_C/T;12:39201326_T/G;12:38996779_AGT/A;12:39094041_C/CT	3	12:37917712_G/A;12:37954714_C/T;12:39201326_T/G
66	12:64974773:C:CAT	12:64974773_C/CAT	12	64974773	6.146e-17	64961684	64992436	38	38	6	12:64974773_C/CAT;12:64978282_A/T;12:64979381_CT/C;12:64983845_CAAA/C;12:64962459_C/G;12:64973589_G/GT	1	12:64974773_C/CAT
67	12:114837349:A:C	12:114837349_C/A	12	114837349	4.488e-12	114837349	114837349	1	1	1	12:114837349_C/A	1	12:114837349_C/A
68	14:21542766:A:G	14:21542766_A/G	14	21542766	7.888e-15	21538067	21588779	44	40	5	14:21542766_A/G;14:21544274_T/C;14:21575607_A/T;14:21581976_CTTTTTTTTTT/C;14:21545490_C/CT	2	14:21542766_A/G;14:21545490_C/CT
69	14:23861811:A:G	14:23861811_A/G	14	23861811	3.792e-85	23701582	23982014	282	279	37	14:23757540_T/C;14:23762136_A/T;14:23769136_G/T;14:23832126_C/CT;14:23841393_C/T;14:23843939_CTTT/C;14:23847194_A/G;14:23857351_G/A;14:23864741_CT/C;14:23888183_C/T;14:23848311_C/T;14:23858697_C/G;14:23860708_G/T;14:23861811_A/G;14:23867144_T/C;14:23868776_T/C;14:23888323_T/TG;14:23872666_T/C;14:23867164_C/T;14:23883848_T/C;14:23900794_G/A;14:23901252_G/A;14:23933161_C/CT;14:23865320_AAAAAAGAAG/A…	18	14:23757540_T/C;14:23769136_G/T;14:23832126_C/CT;14:23847194_A/G;14:23848311_C/T;14:23858697_C/G;14:23860708_G/T;14:23861811_A/G;14:23872666_T/C;14:23883848_T/C;14:23897466_G/A;14:23903952_C/G;14:23904988_C/T;14:23920281_A/G;14:23922644_T/A;14:23943246_CA/C;14:23949252_C/CA;14:23979028_A/ATGAATGTAGATCTCTT
70	14:52542565:C:CAT	14:52542565_CAT/C	14	52542565	1.845e-08	52454636	52572577	105	105	2	14:52542565_CAT/C;14:52501027_A/AATT	1	14:52542565_CAT/C
71	14:72885471:C:G	14:72885471_G/C	14	72885471	5.607e-32	72742656	72889376	200	198	3	14:72827914_AT/A;14:72826623_G/GT;14:72885471_G/C	2	14:72827914_AT/A;14:72885471_G/C
72	14:85803514:C:CA	14:85803514_C/CA	14	85803514	2.353e-21	85771612	85859280	77	74	3	14:85803514_C/CA;14:85784911_C/CT;14:85796894_G/A	1	14:85803514_C/CA
73	14:91584821:A:AC	14:91584821_AC/A	14	91584821	6.056e-10	91565706	91617644	53	53	2	14:91584821_AC/A;14:91596665_A/T	1	14:91584821_AC/A
74	15:73665945:G:GA	15:73665945_G/GA	15	73665945	2.279e-33	72338262	73969879	744	734	43	15:73098654_T/TTTTA;15:73099539_C/T;15:73119069_T/C;15:73150288_C/T;15:73165347_T/TAGAGG;15:72979944_C/CA;15:73017398_T/G;15:73074890_C/A;15:73153827_A/T;15:73228413_G/C;15:73271296_GA/G;15:73414439_CATT/C;15:73414472_A/ATATG;15:73333008_C/T;15:73613625_A/G;15:73633672_G/A;15:73688728_T/C;15:73801015_T/G;15:73280898_T/G;15:73602878_C/T;15:73620449_C/T;15:73307904_C/T;15:73322940_AT/A;15:73326850_…	9	15:73098654_T/TTTTA;15:73153827_A/T;15:73271296_GA/G;15:73414472_A/ATATG;15:73613625_A/G;15:73620449_C/T;15:73665945_G/GA;15:73666444_A/AGT;15:73704381_CA/C
75	15:74282833:G:GC	15:74282833_G/GC	15	74282833	8.089e-09	74247784	74322431	24	24	1	15:74282833_G/GC	1	15:74282833_G/GC
76	15:95312071:C:T	15:95312071_T/C	15	95312071	3.954e-10	95312071	95312071	1	1	1	15:95312071_T/C	1	15:95312071_T/C
77	16:15910743:A:G	16:15910743_G/A	16	15910743	7.856e-14	15886948	15919352	141	141	6	16:15897135_A/AT;16:15901583_A/G;16:15910743_G/A;16:15894454_TTGGA/T;16:15907992_TC/T;16:15910650_C/CAA	2	16:15897135_A/AT;16:15910743_G/A
78	16:30619601:C:CT	16:30619601_CT/C	16	30619601	2.997e-10	30571910	31155458	109	109	4	16:30619601_CT/C;16:30705545_CT/C;16:30879450_G/GT;16:30969485_T/TG	1	16:30619601_CT/C
79	16:53440590:C:CTT	16:53440590_CTT/C	16	53440590	2.455e-10	53428284	53537581	87	87	2	16:53440590_CTT/C;16:53453055_CA/C	1	16:53440590_CTT/C
80	16:65273139:A:C	16:65273139_C/A	16	65273139	1.207e-22	64746676	65286870	307	301	12	16:64834696_TTC/T;16:64896689_T/A;16:64899481_A/C;16:65101981_GGA/G;16:64988854_A/AT;16:65098872_G/A;16:65184288_T/G;16:65273139_C/A;16:65257435_A/AC;16:65263379_CTGATGA/C;16:65265098_A/T;16:65271060_C/G	6	16:64834696_TTC/T;16:64896689_T/A;16:64899481_A/C;16:65101981_GGA/G;16:65184288_T/G;16:65273139_C/A
81	17:15134006:C:T	17:15134006_C/T	17	15134006	7e-15	15134006	15195279	3	3	2	17:15134006_C/T;17:15195279_C/T	2	17:15134006_C/T;17:15195279_C/T
82	17:17126736:T:TCTGC	17:17126736_T/TCTGC	17	17126736	2.58e-11	17105615	17194050	105	105	2	17:17126736_T/TCTGC;17:17124167_C/T	1	17:17126736_T/TCTGC
83	18:34289285:G:T	18:34289285_G/T	18	34289285	9.276e-17	34189665	34722088	124	124	4	18:34214790_T/TAAAG;18:34232657_G/A;18:34289285_G/T;18:34267369_C/T	2	18:34214790_T/TAAAG;18:34289285_G/T
84	18:77156174:A:G	18:77156174_G/A	18	77156174	4.158e-08	77150792	77166143	12	12	1	18:77156174_G/A	1	18:77156174_G/A
85	19:36535971:C:CTTTA	19:36535971_C/CTTTA	19	36535971	7.2e-10	36521069	36623841	50	48	1	19:36535971_C/CTTTA	1	19:36535971_C/CTTTA
86	19:39246976:A:G	19:39246976_G/A	19	39246976	9.873e-13	39132275	39250337	77	73	1	19:39246976_G/A	1	19:39246976_G/A
87	20:36842357:C:CT	20:36842357_C/CT	20	36842357	6.92e-63	36784770	36906612	149	149	25	20:36809169_C/A;20:36829404_AT/A;20:36834874_C/CT;20:36812857_C/G;20:36821082_T/G;20:36844881_C/A;20:36784770_T/C;20:36821427_TGTGG/T;20:36828305_G/A;20:36831704_CT/C;20:36845738_C/T;20:36814595_CAAAAA/C;20:36842357_C/CT;20:36869005_G/A;20:36878130_T/TGGAGGGAG;20:36886397_G/A;20:36897286_G/A;20:36827873_TAAAAAG/T;20:36840716_C/CG;20:36859711_G/A;20:36887855_GTA/G;20:36887858_T/C;20:36897290_C/T;2…	9	20:36809169_C/A;20:36812857_C/G;20:36821082_T/G;20:36821427_TGTGG/T;20:36842357_C/CT;20:36869005_G/A;20:36878130_T/TGGAGGGAG;20:36887855_GTA/G;20:36887858_T/C
88	20:61165192:C:T	20:61165192_T/C	20	61165192	2.639e-11	61160673	61186053	58	56	1	20:61165192_T/C	1	20:61165192_T/C
89	22:28181044:C:CCACA	22:28181044_CCACA/C	22	28181044	1.809e-10	28181044	28181399	2	2	1	22:28181044_CCACA/C	1	22:28181044_CCACA/C
90	22:39090868:C:CAA	22:39090868_CAA/C	22	39090868	1.32e-19	38869463	39192226	352	346	12	22:39090868_CAA/C;22:39115673_C/T;22:39124912_C/T;22:39143336_C/CA;22:38898416_C/CA;22:38931415_C/CCA;22:38942299_G/GC;22:39009411_T/TATATA;22:39032775_CT/C;22:39070861_A/G;22:39077058_C/T;22:39166352_C/T	2	22:39090868_CAA/C;22:39166352_C/T

## Sheet: Table 7 GenomicRiskLoci_male
GenomicLocus	uniqID	rsID	chr	pos	p	start	end	nSNPs	nGWASSNPs	nIndSigSNPs	IndSigSNPs	nLeadSNPs	LeadSNPs
1	1:10357806:C:G	1:10357806_G/C	1	10357806	3.753e-08	9732226	10678655	14	14	1	1:10357806_G/C	1	1:10357806_G/C
2	1:45012273:A:C	1:45012273_A/C	1	45012273	7.864e-13	45003255	45063140	13	13	3	1:45012273_A/C;1:45052756_GT/G;1:45005996_G/A	1	1:45012273_A/C
3	1:66991346:C:T	1:66991346_T/C	1	66991346	1.504e-17	66114119	67437157	350	338	10	1:66890695_G/A;1:66972125_C/T;1:67054063_C/CA;1:66991346_T/C;1:67014816_A/ACCTG;1:67106584_C/T;1:67198419_C/CT;1:67239462_T/C;1:67096607_A/G;1:66999215_G/GATAAT	3	1:66890695_G/A;1:66991346_T/C;1:67096607_A/G
4	1:87896851:A:G	1:87896851_A/G	1	87896851	1.306e-10	87889822	87962891	58	57	1	1:87896851_A/G	1	1:87896851_A/G
5	1:208015400:G:GT	1:208015400_G/GT	1	208015400	1.206e-22	207824376	208158787	252	247	17	1:208015400_G/GT;1:207846068_G/A;1:207974388_A/C;1:208001215_TA/T;1:208051872_A/AT;1:208053024_GT/G;1:208053282_A/G;1:208058924_T/C;1:208099031_C/T;1:208028759_TTTG/T;1:208050487_G/C;1:208129239_G/GTATGAC;1:208140763_TTC/T;1:208145073_C/T;1:208158787_G/T;1:208063100_G/GA;1:208093719_A/G	3	1:208015400_G/GT;1:208051872_A/AT;1:208129239_G/GTATGAC
6	2:17771217:T:TTCCTGTTCCTTC	2:17771217_TTCCTGTTCCTTC/T	2	17771217	2.998e-08	17718822	17810822	22	22	1	2:17771217_TTCCTGTTCCTTC/T	1	2:17771217_TTCCTGTTCCTTC/T
7	2:27748992:A:AT	2:27748992_AT/A	2	27748992	7.439e-10	27598097	27752871	19	19	1	2:27748992_AT/A	1	2:27748992_AT/A
8	2:159969067:C:CT	2:159969067_CT/C	2	159969067	3.09e-09	159958894	159983331	34	33	1	2:159969067_CT/C	1	2:159969067_CT/C
9	2:179725237:G:T	2:179725237_G/T	2	179725237	2.822e-45	179155303	180054522	250	245	40	2:179227287_G/A;2:179267654_T/C;2:179453429_G/A;2:179682997_T/G;2:179518911_TAGC/T;2:179672711_T/C;2:179682520_T/TCCTC;2:179696164_A/T;2:179732980_A/G;2:179506790_A/T;2:179621873_A/ACT;2:179687872_C/T;2:179693712_G/T;2:179747326_C/T;2:179755283_A/G;2:179767733_G/A;2:179647962_ATATAT/A;2:179704604_G/A;2:179725237_G/T;2:179747078_A/G;2:179753549_G/A;2:179754194_T/C;2:179758007_C/T;2:179785422_TAC/T…	14	2:179227287_G/A;2:179518911_TAGC/T;2:179621873_A/ACT;2:179687872_C/T;2:179704604_G/A;2:179725237_G/T;2:179757948_C/CT;2:179758552_A/G;2:179782799_G/A;2:179787823_A/T;2:179839888_G/A;2:179851887_G/A;2:179893432_A/T;2:180051411_ATT/A
10	2:188190475:A:G	2:188190475_G/A	2	188190475	2.324e-14	187821910	188421264	303	295	4	2:188190475_G/A;2:188302053_A/AG;2:188369293_GA/G;2:187856543_A/C	1	2:188190475_G/A
11	2:220299541:G:T	2:220299541_G/T	2	220299541	2.871e-10	220232090	220300371	42	42	2	2:220299541_G/T;2:220294782_A/AG	1	2:220299541_G/T
12	2:232290285:G:GGAGT	2:232290285_G/GGAGT	2	232290285	4.344e-12	232251667	232296636	55	55	1	2:232290285_G/GGAGT	1	2:232290285_G/GGAGT
13	3:24462852:T:TA	3:24462852_T/TA	3	24462852	4.712e-08	24419559	24475752	27	27	1	3:24462852_T/TA	1	3:24462852_T/TA
14	3:38778618:C:T	3:38778618_T/C	3	38778618	4.075e-08	38752935	38812650	31	31	1	3:38778618_T/C	1	3:38778618_T/C
15	3:49770689:C:CAAA	3:49770689_CAAA/C	3	49770689	8.465e-16	48723302	50531835	823	811	27	3:49002631_C/CA;3:49089017_GC/G;3:49117461_C/CA;3:49185006_TAA/T;3:49444665_GTT/G;3:49446228_CT/C;3:49511316_C/CT;3:49521118_G/GT;3:49575913_G/GTAT;3:48822527_C/CT;3:48834103_G/GT;3:48918007_CT/C;3:49078769_AAT/A;3:49318905_A/ATG;3:49534869_CAAAAAAAAAA/C;3:49427369_CAA/C;3:49708803_TCAAA/T;3:49770689_CAAA/C;3:49835648_G/GT;3:50052867_T/A;3:50130376_CTTTTTT/C;3:50149847_TAAAAAAAAAA/T;3:49420852_C/…	6	3:49002631_C/CA;3:49078769_AAT/A;3:49318905_A/ATG;3:49534869_CAAAAAAAAAA/C;3:49708803_TCAAA/T;3:49770689_CAAA/C
16	3:122185093:C:CA	3:122185093_C/CA	3	122185093	1.512e-09	122068258	122287289	78	76	1	3:122185093_C/CA	1	3:122185093_C/CA
17	3:179172979:G:T	3:179172979_G/T	3	179172979	1.141e-08	179168462	179173969	12	9	1	3:179172979_G/T	1	3:179172979_G/T
18	4:23951018:C:G	4:23951018_C/G	4	23951018	1.569e-10	23951018	23951018	1	1	1	4:23951018_C/G	1	4:23951018_C/G
19	5:137540453:C:T	5:137540453_C/T	5	137540453	2.177e-09	137003769	137823225	76	76	2	5:137540453_C/T;5:137406243_C/G	1	5:137540453_C/T
20	6:118714230:C:CAA	6:118714230_C/CAA	6	118714230	4.588e-29	118527888	119027955	920	907	33	6:118528493_T/G;6:118537249_G/T;6:118554135_G/GT;6:118580806_G/GA;6:118607968_T/TTG;6:118625560_A/AAG;6:118677561_A/ATTAG;6:118551502_C/CA;6:118559589_AAAT/A;6:118565620_T/C;6:118685624_AAC/A;6:118691445_G/C;6:118933422_TA/T;6:118532368_G/C;6:118536165_G/A;6:118714230_C/CAA;6:118723322_T/TA;6:118812359_T/C;6:118812403_T/C;6:118819758_TA/T;6:118849378_C/CT;6:118876588_C/CA;6:118879229_G/A;6:118914…	10	6:118528493_T/G;6:118551502_C/CA;6:118559589_AAAT/A;6:118685624_AAC/A;6:118691445_G/C;6:118714230_C/CAA;6:118864074_A/AC;6:118931224_T/TA;6:118936032_T/C;6:118993949_A/G
21	6:122136119:T:TA	6:122136119_T/TA	6	122136119	1.036e-76	120754584	122951415	2177	2144	71	6:121469064_C/CTTT;6:121667292_AAAAG/A;6:121641362_G/GA;6:121492464_A/AG;6:121612992_T/TA;6:121676951_C/T;6:121733676_A/T;6:121747463_G/A;6:121897366_G/T;6:121739556_C/CA;6:121747462_AG/A;6:121716665_GTA/G;6:121760057_CT/C;6:121766728_G/GA;6:121769905_A/AT;6:121776131_CTTTTTTTT/C;6:121780212_T/A;6:121780288_T/TAC;6:121783694_C/A;6:121784746_ATTTTTTTT/A;6:121787498_T/A;6:121793534_CT/C;6:121797942…	27	6:121469064_C/CTTT;6:121641362_G/GA;6:121676951_C/T;6:121733676_A/T;6:121739556_C/CA;6:121747462_AG/A;6:121760057_CT/C;6:121766728_G/GA;6:121808940_T/TG;6:121814822_A/AT;6:121843892_T/C;6:121901599_A/G;6:121916887_CCT/C;6:121959121_T/C;6:121961007_A/AT;6:122000997_GTATACACATATATA/G;6:122096217_TA/T;6:122103377_AT/A;6:122130256_G/T;6:122136119_T/TA;6:122172044_T/A;6:122227847_C/G;6:122272775_T/C;6…
22	6:134179681:T:TGCAGTCC	6:134179681_T/TGCAGTCC	6	134179681	1.337e-10	134123317	134226147	42	42	2	6:134179681_T/TGCAGTCC;6:134214525_C/G	1	6:134179681_T/TGCAGTCC
23	7:35240475:C:T	7:35240475_T/C	7	35240475	2.318e-09	35095787	35306718	41	41	1	7:35240475_T/C	1	7:35240475_T/C
24	7:93549363:C:G	7:93549363_G/C	7	93549363	8.412e-16	93536298	93574529	72	71	5	7:93549363_G/C;7:93559521_C/T;7:93569920_T/TA;7:93539158_GA/G;7:93541369_T/TA	1	7:93549363_G/C
25	7:99727547:A:AT	7:99727547_AT/A	7	99727547	4.217e-09	99633733	99767587	47	47	1	7:99727547_AT/A	1	7:99727547_AT/A
26	7:100496639:A:AAT	7:100496639_A/AAT	7	100496639	8.415e-36	100206769	100767326	441	437	34	7:100254817_CT/C;7:100346498_AT/A;7:100455662_C/T;7:100250044_CA/C;7:100271438_GCGC/G;7:100278980_T/TA;7:100295010_A/AAGGACAAGGTTGTGTACTCC;7:100525559_C/G;7:100235458_A/AT;7:100316052_C/G;7:100370445_GAA/G;7:100408751_C/T;7:100432977_T/TA;7:100481658_GT/G;7:100496639_A/AAT;7:100508250_CTT/C;7:100519470_A/C;7:100519672_AT/A;7:100522355_G/A;7:100528223_G/C;7:100540556_A/G;7:100550428_C/A;7:10061100…	8	7:100254817_CT/C;7:100271438_GCGC/G;7:100316052_C/G;7:100370445_GAA/G;7:100496639_A/AAT;7:100535141_AT/A;7:100614513_A/G;7:100762164_TG/T
27	7:123440559:A:G	7:123440559_A/G	7	123440559	4.867e-08	123260228	123442702	86	84	1	7:123440559_A/G	1	7:123440559_A/G
28	9:35908313:A:C	9:35908313_A/C	9	35908313	3.014e-08	35908313	35948588	16	16	1	9:35908313_A/C	1	9:35908313_A/C
29	9:128340724:G:GA	9:128340724_GA/G	9	128340724	1.507e-08	128153616	128498594	174	172	1	9:128340724_GA/G	1	9:128340724_GA/G
30	9:129342099:A:AAT	9:129342099_AAT/A	9	129342099	9.817e-10	129322349	129411242	55	55	2	9:129342099_AAT/A;9:129391862_A/ATG	1	9:129342099_AAT/A
31	10:63161011:C:CGATCAAGA	10:63161011_C/CGATCAAGA	10	63161011	2.925e-08	63129795	63248549	69	69	3	10:63161011_C/CGATCAAGA;10:63161011_C/CGATCAAGA;10:63161011_C/CGATCAAGA	1	10:63161011_C/CGATCAAGA
32	11:44978052:C:CT	11:44978052_C/CT	11	44978052	1.492e-08	44965372	44981981	16	16	1	11:44978052_C/CT	1	11:44978052_C/CT
33	11:61586328:C:CT	11:61586328_C/CT	11	61586328	5.665e-11	61542006	61624181	60	60	1	11:61586328_C/CT	1	11:61586328_C/CT
34	11:62364678:C:CA	11:62364678_C/CA	11	62364678	3.345e-08	62310909	62418921	81	81	1	11:62364678_C/CA	1	11:62364678_C/CA
35	11:128767035:C:T	11:128767035_T/C	11	128767035	8.265e-10	128764180	128768938	5	5	2	11:128764922_G/A;11:128767035_T/C	2	11:128764922_G/A;11:128767035_T/C
36	12:2187041:A:G	12:2187041_A/G	12	2187041	1.024e-19	2177546	2188709	24	24	2	12:2187041_A/G;12:2180176_T/C	1	12:2187041_A/G
37	12:20474123:A:G	12:20474123_G/A	12	20474123	1.16e-12	20383093	20474260	56	56	3	12:20474123_G/A;12:20427318_C/T;12:20429799_T/C	1	12:20474123_G/A
38	12:24758480:A:G	12:24758480_G/A	12	24758480	7.518e-30	24686059	24834515	110	110	5	12:24693241_G/GTA;12:24718689_TA/T;12:24758480_G/A;12:24772300_C/T;12:24819376_A/AAAAT	2	12:24693241_G/GTA;12:24758480_G/A
39	12:27955296:C:T	12:27955296_C/T	12	27955296	9.728e-10	27939355	27955296	3	3	1	12:27955296_C/T	1	12:27955296_C/T
40	12:33654815:C:CA	12:33654815_CA/C	12	33654815	1.045e-30	32986677	34856670	2252	2211	34	12:33548803_C/CATT;12:33558794_G/GA;12:33584754_G/A;12:33653751_C/CA;12:33810699_T/TA;12:33368643_CAT/C;12:33384738_A/G;12:33388359_C/CATAT;12:33461018_A/ACTC;12:33486707_A/G;12:33523550_TG/T;12:33654815_CA/C;12:33684844_CA/C;12:33806758_C/CA;12:33818876_A/ATAGTT;12:33827049_CT/C;12:33879883_G/GT;12:33896709_A/AAAATAAAT;12:34003726_A/G;12:34046622_CA/C;12:34061012_CA/C;12:34235958_AT/A;12:3427739…	6	12:33548803_C/CATT;12:33654815_CA/C;12:34050988_A/G;12:34343337_CA/C;12:34384385_CA/C;12:34722096_T/TA
41	12:38042231:C:T	12:38042231_C/T	12	38042231	8.303e-13	37856814	39331847	1862	1836	9	12:38042231_C/T;12:38255544_G/GTT;12:38372145_C/G;12:38483601_C/CAT;12:38651477_G/GA;12:38668242_T/TTTTTC;12:38791368_A/G;12:37948735_G/GA;12:39193517_C/T	2	12:38042231_C/T;12:39193517_C/T
42	12:64975569:C:CT	12:64975569_CT/C	12	64975569	2.915e-09	64963528	64982202	18	18	1	12:64975569_CT/C	1	12:64975569_CT/C
43	12:82203236:A:ACTTTACTTTTAGAATGT	12:82203236_ACTTTACTTTTAGAATGT/A	12	82203236	1.379e-10	82101514	82279404	156	153	1	12:82203236_ACTTTACTTTTAGAATGT/A	1	12:82203236_ACTTTACTTTTAGAATGT/A
44	12:114837349:A:C	12:114837349_C/A	12	114837349	1.839e-19	114837349	114837349	1	1	1	12:114837349_C/A	1	12:114837349_C/A
45	12:116238962:T:TTTTTTG	12:116238962_TTTTTTG/T	12	116238962	5.368e-12	116238229	116247694	5	5	1	12:116238962_TTTTTTG/T	1	12:116238962_TTTTTTG/T
46	14:21542766:A:G	14:21542766_A/G	14	21542766	4.991e-15	21528917	21588779	54	50	9	14:21534484_GT/G;14:21532552_TTG/T;14:21542766_A/G;14:21544274_T/C;14:21554541_AT/A;14:21560752_GGAGGCT/G;14:21570273_T/C;14:21581976_CTTTTTTTTTT/C;14:21583378_A/T	2	14:21534484_GT/G;14:21542766_A/G
47	14:23864741:C:CT	14:23864741_CT/C	14	23864741	3.003e-67	23701582	23978024	190	189	25	14:23832126_C/CT;14:23840511_A/G;14:23773253_A/AT;14:23857351_G/A;14:23858232_C/T;14:23864804_T/C;14:23869028_C/T;14:23888323_T/TG;14:23848311_C/T;14:23858697_C/G;14:23860708_G/T;14:23864741_CT/C;14:23867144_T/C;14:23888183_C/T;14:23867164_C/T;14:23872666_T/C;14:23897466_G/A;14:23920281_A/G;14:23929566_AT/A;14:23855511_C/T;14:23935233_C/T;14:23943246_CA/C;14:23978024_A/G;14:23922644_T/A;14:239720…	12	14:23832126_C/CT;14:23857351_G/A;14:23858697_C/G;14:23860708_G/T;14:23864741_CT/C;14:23867164_C/T;14:23897466_G/A;14:23920281_A/G;14:23929566_AT/A;14:23935233_C/T;14:23943246_CA/C;14:23978024_A/G
48	14:72885471:C:G	14:72885471_G/C	14	72885471	1.444e-17	72781929	72889376	159	159	5	14:72847176_CA/C;14:72797956_CA/C;14:72809273_T/TAA;14:72837934_A/G;14:72885471_G/C	2	14:72847176_CA/C;14:72885471_G/C
49	14:85781484:A:AT	14:85781484_AT/A	14	85781484	1.408e-30	85699685	85927863	171	166	9	14:85740996_C/CT;14:85781484_AT/A;14:85784911_C/CT;14:85796894_G/A;14:85864225_T/C;14:85775637_A/G;14:85859279_A/AT;14:85927863_C/CA;14:85893864_CAA/C	4	14:85740996_C/CT;14:85781484_AT/A;14:85859279_A/AT;14:85927863_C/CA
50	15:73665945:G:GA	15:73665945_G/GA	15	73665945	1.255e-23	73001314	73688728	327	327	15	15:73098654_T/TTTTA;15:73322940_AT/A;15:73326850_GA/G;15:73364600_AT/A;15:73437080_C/A;15:73469535_T/C;15:73496461_G/GT;15:73604390_T/TTATA;15:73656336_G/A;15:73688728_T/C;15:73633672_G/A;15:73665945_G/GA;15:73687693_C/CT;15:73633410_GGT/G;15:73666444_A/AGT	6	15:73098654_T/TTTTA;15:73322940_AT/A;15:73496461_G/GT;15:73656336_G/A;15:73665945_G/GA;15:73666444_A/AGT
51	15:83663887:T:TG	15:83663887_TG/T	15	83663887	1.13e-08	83584643	83670073	15	15	1	15:83663887_TG/T	1	15:83663887_TG/T
52	15:95312071:C:T	15:95312071_T/C	15	95312071	6.463e-09	95312071	95312071	1	1	1	15:95312071_T/C	1	15:95312071_T/C
53	16:15912544:C:T	16:15912544_T/C	16	15912544	1.241e-16	15881338	15920853	147	147	10	16:15881338_CTTTTTT/C;16:15890017_C/T;16:15910650_C/CAA;16:15920394_C/T;16:15920853_CAAAAAA/C;16:15897135_A/AT;16:15902056_C/T;16:15919229_G/A;16:15912544_T/C;16:15894454_TTGGA/T	3	16:15881338_CTTTTTT/C;16:15897135_A/AT;16:15912544_T/C
54	16:20045303:G:GTT	16:20045303_G/GTT	16	20045303	3.666e-08	19982353	20054371	105	101	2	16:20045303_G/GTT;16:19988787_C/CTCCAACATGGCAGCTTGCG	1	16:20045303_G/GTT
55	16:65283595:A:AAAGT	16:65283595_AAAGT/A	16	65283595	5.483e-14	64757764	65286870	216	216	3	16:64772993_C/CA;16:65101981_GGA/G;16:65283595_AAAGT/A	3	16:64772993_C/CA;16:65101981_GGA/G;16:65283595_AAAGT/A
56	17:15134006:C:T	17:15134006_C/T	17	15134006	1.011e-09	15134006	15195279	3	3	2	17:15134006_C/T;17:15195279_C/T	2	17:15134006_C/T;17:15195279_C/T
57	18:20070864:A:AT	18:20070864_A/AT	18	20070864	2.751e-14	20063670	20129524	42	42	2	18:20070864_A/AT;18:20064273_T/C	1	18:20070864_A/AT
58	18:26267775:C:CA	18:26267775_CA/C	18	26267775	1.207e-10	26259012	26454930	94	94	1	18:26267775_CA/C	1	18:26267775_CA/C
59	18:34204659:A:AG	18:34204659_AG/A	18	34204659	4.516e-09	34189665	34228056	72	72	1	18:34204659_AG/A	1	18:34204659_AG/A
60	19:5056893:G:GCTGGGGCGGGGAGTC	19:5056893_GCTGGGGCGGGGAGTC/G	19	5056893	1.9e-08	5036564	5088080	17	17	1	19:5056893_GCTGGGGCGGGGAGTC/G	1	19:5056893_GCTGGGGCGGGGAGTC/G
61	19:36164973:A:T	19:36164973_T/A	19	36164973	9.946e-09	36164973	36164973	1	1	1	19:36164973_T/A	1	19:36164973_T/A
62	19:40822873:G:GTA	19:40822873_G/GTA	19	40822873	1.966e-08	40703746	40866722	55	55	1	19:40822873_G/GTA	1	19:40822873_G/GTA
63	19:45413233:G:T	19:45413233_G/T	19	45413233	2.078e-12	45412079	45426792	7	7	1	19:45413233_G/T	1	19:45413233_G/T
64	20:25422978:A:G	20:25422978_G/A	20	25422978	5.226e-09	25201575	26176538	28	28	2	20:25422978_G/A;20:26137316_A/AT	1	20:25422978_G/A
65	20:36842357:C:CT	20:36842357_C/CT	20	36842357	9.448e-48	36808578	36900466	127	127	17	20:36809169_C/A;20:36829404_AT/A;20:36834874_C/CT;20:36842357_C/CT;20:36844881_C/A;20:36845738_C/T;20:36814595_CAAAAA/C;20:36828305_G/A;20:36831704_CT/C;20:36878130_T/TGGAGGGAG;20:36886397_G/A;20:36897286_G/A;20:36827873_TAAAAAG/T;20:36840716_C/CG;20:36859711_G/A;20:36887858_T/C;20:36879969_CT/C	4	20:36809169_C/A;20:36842357_C/CT;20:36878130_T/TGGAGGGAG;20:36887858_T/C
66	22:39151057:C:CG	22:39151057_CG/C	22	39151057	2.168e-09	38869463	39152412	305	299	1	22:39151057_CG/C	1	22:39151057_CG/C

## Sheet: Table 8 leadSNPs_total
No	GenomicLocus	uniqID	rsID	chr	pos	p	nIndSigSNPs	IndSigSNPs
1	1	1:6272137:A:G	1:6272137_A/G	1	6272137	6.145e-10	2	1:6272137_A/G;1:6296238_T/G
2	2	1:10357806:C:G	1:10357806_G/C	1	10357806	1.604e-12	1	1:10357806_G/C
3	2	1:10698968:A:AGGCCGC	1:10698968_A/AGGCCGC	1	10698968	3.226e-12	1	1:10698968_A/AGGCCGC
4	3	1:39954548:A:AAT	1:39954548_A/AAT	1	39954548	2.197e-09	1	1:39954548_A/AAT
5	4	1:44969691:G:T	1:44969691_G/T	1	44969691	3.256e-08	2	1:44969691_G/T;1:44973546_T/C
6	4	1:44992714:A:T	1:44992714_A/T	1	44992714	7.865e-09	3	1:44992714_A/T;1:45005996_G/A;1:45013415_C/T
7	4	1:45012273:A:C	1:45012273_A/C	1	45012273	1.646e-22	4	1:45012273_A/C;1:45013415_C/T;1:45052756_GT/G;1:45005996_G/A
8	4	1:45021823:C:CAGCCT	1:45021823_CAGCCT/C	1	45021823	1.367e-08	2	1:45021823_CAGCCT/C;1:45013415_C/T
9	4	1:45055285:C:CA	1:45055285_C/CA	1	45055285	1.157e-09	3	1:45055285_C/CA;1:45005996_G/A;1:45052756_GT/G
10	5	1:45788579:T:TTG	1:45788579_TTG/T	1	45788579	2.623e-11	2	1:45788579_TTG/T;1:45949776_CTT/C
11	5	1:45852066:A:AAGAT	1:45852066_AAGAT/A	1	45852066	2.758e-08	1	1:45852066_AAGAT/A
12	6	1:66984572:A:G	1:66984572_G/A	1	66984572	3.417e-16	5	1:66984572_G/A;1:67014816_A/ACCTG;1:67045237_A/G;1:67054063_C/CA;1:66972125_C/T
13	6	1:66999215:G:GATAAT	1:66999215_G/GATAAT	1	66999215	3.205e-11	3	1:66999215_G/GATAAT;1:67096607_A/G;1:66989884_A/C
14	7	1:72767554:C:CA	1:72767554_CA/C	1	72767554	4.88e-08	1	1:72767554_CA/C
15	8	1:80479701:T:TA	1:80479701_T/TA	1	80479701	7.037e-10	1	1:80479701_T/TA
16	9	1:87896851:A:G	1:87896851_A/G	1	87896851	3.973e-21	5	1:87896851_A/G;1:87901217_G/T;1:87932108_G/GA;1:87890736_ATT/A;1:87893132_G/A
17	10	1:156474929:G:GC	1:156474929_G/GC	1	156474929	1.347e-08	1	1:156474929_G/GC
18	11	1:207652232:G:GA	1:207652232_G/GA	1	207652232	3.043e-09	2	1:207652232_G/GA;1:207668414_G/C
19	11	1:207871320:C:G	1:207871320_G/C	1	207871320	1.025e-09	6	1:207871320_G/C;1:207879626_C/T;1:207889329_C/T;1:207947553_CT/C;1:208053024_GT/G;1:207815355_CTTTTTTTTTTT/C
20	11	1:207877509:C:T	1:207877509_C/T	1	207877509	5.507e-11	2	1:207877509_C/T;1:207846068_G/A
21	11	1:208015400:G:GT	1:208015400_G/GT	1	208015400	1.499e-46	9	1:208015400_G/GT;1:208062260_T/C;1:208076217_C/T;1:208160220_C/G;1:207846068_G/A;1:207880328_A/G;1:207924906_G/A;1:207974382_CA/C;1:208001215_TA/T
22	11	1:208028156:A:AC	1:208028156_AC/A	1	208028156	3.086e-11	1	1:208028156_AC/A
23	11	1:208051872:A:AT	1:208051872_A/AT	1	208051872	2.408e-21	14	1:208051872_A/AT;1:208053024_GT/G;1:208053282_A/G;1:208053785_T/C;1:208062260_T/C;1:208099031_C/T;1:207898861_C/CT;1:207924906_G/A;1:207956057_G/A;1:207974382_CA/C;1:208022251_ATATAT/A;1:208032376_G/A;1:208038919_CGTGT/C;1:208050487_G/C
24	11	1:208112007:G:GT	1:208112007_GT/G	1	208112007	1.157e-10	2	1:208112007_GT/G;1:208099031_C/T
25	11	1:208129239:G:GTATGAC	1:208129239_G/GTATGAC	1	208129239	2.463e-47	15	1:208129239_G/GTATGAC;1:208140763_TTC/T;1:208142894_A/G;1:208145073_C/T;1:208150335_T/C;1:207947553_CT/C;1:207956057_G/A;1:208032376_G/A;1:208050487_G/C;1:208053024_GT/G;1:208053282_A/G;1:208053785_T/C;1:208063100_G/GA;1:208093719_A/G;1:208099031_C/T
26	12	1:216737932:C:CT	1:216737932_C/CT	1	216737932	6.601e-10	1	1:216737932_C/CT
27	13	1:217752715:G:GA	1:217752715_G/GA	1	217752715	5.426e-09	1	1:217752715_G/GA
28	14	2:17675359:C:T	2:17675359_T/C	2	17675359	6.126e-09	3	2:17675359_T/C;2:17733310_C/CA;2:17624179_TCAGTGTTCTTACTCAA/T
29	14	2:17771217:T:TTCCTGTTCCTTC	2:17771217_TTCCTGTTCCTTC/T	2	17771217	2.617e-11	2	2:17771217_TTCCTGTTCCTTC/T;2:17733310_C/CA
30	15	2:27748992:A:AT	2:27748992_AT/A	2	27748992	4.236e-21	4	2:27748992_AT/A;2:27810518_C/CT;2:28003616_TA/T;2:27582035_A/G
31	16	2:37081212:T:TA	2:37081212_T/TA	2	37081212	2.756e-08	1	2:37081212_T/TA
32	17	2:60027233:C:CG	2:60027233_C/CG	2	60027233	1.712e-13	3	2:60027233_C/CG;2:60004208_C/CAA;2:60008597_G/A
33	18	2:66725062:C:T	2:66725062_T/C	2	66725062	1.65e-10	1	2:66725062_T/C
34	19	2:101575564:A:AAAAAAAAC	2:101575564_AAAAAAAAC/A	2	101575564	2.849e-08	1	2:101575564_AAAAAAAAC/A
35	19	2:101595992:C:T	2:101595992_T/C	2	101595992	3.186e-09	2	2:101595992_T/C;2:101579429_T/TA
36	20	2:148368027:G:GA	2:148368027_GA/G	2	148368027	4.282e-08	1	2:148368027_GA/G
37	21	2:159969067:C:CT	2:159969067_CT/C	2	159969067	6.172e-12	1	2:159969067_CT/C
38	22	2:179224811:C:CA	2:179224811_C/CA	2	179224811	4.001e-08	1	2:179224811_C/CA
39	22	2:179227287:A:G	2:179227287_G/A	2	179227287	4.506e-14	6	2:179227287_G/A;2:179267654_T/C;2:179453429_G/A;2:179682997_T/G;2:179040421_C/T;2:179187644_TAAA/T
40	22	2:179518911:T:TAGC	2:179518911_TAGC/T	2	179518911	6.899e-17	7	2:179518911_TAGC/T;2:179672711_T/C;2:179682520_T/TCCTC;2:179696164_A/T;2:179732980_A/G;2:179267654_T/C;2:179506790_A/T
41	22	2:179545660:A:T	2:179545660_T/A	2	179545660	1.758e-08	1	2:179545660_T/A
42	22	2:179621873:A:ACT	2:179621873_A/ACT	2	179621873	5.32e-15	1	2:179621873_A/ACT
43	22	2:179621905:A:G	2:179621905_A/G	2	179621905	3.414e-08	1	2:179621905_A/G
44	22	2:179655427:C:G	2:179655427_G/C	2	179655427	4.785e-08	1	2:179655427_G/C
45	22	2:179687872:C:T	2:179687872_C/T	2	179687872	3.78e-19	8	2:179687872_C/T;2:179693712_G/T;2:179704335_T/A;2:179747326_C/T;2:179755283_A/G;2:179767733_G/A;2:179647962_ATATAT/A;2:179682520_T/TCCTC
46	22	2:179697126:A:G	2:179697126_G/A	2	179697126	2.035e-08	10	2:179697126_G/A;2:179704335_T/A;2:179732980_A/G;2:179747078_A/G;2:179754194_T/C;2:179755283_A/G;2:179777279_A/T;2:179672711_T/C;2:179682520_T/TCCTC;2:179696164_A/T
47	22	2:179704604:A:G	2:179704604_G/A	2	179704604	3.304e-14	1	2:179704604_G/A
48	22	2:179721046:A:G	2:179721046_G/A	2	179721046	1.41e-65	12	2:179721046_G/A;2:179732980_A/G;2:179747078_A/G;2:179753549_G/A;2:179754194_T/C;2:179758007_C/T;2:179785422_TAC/T;2:179267654_T/C;2:179383730_C/G;2:179506790_A/T;2:179682997_T/G;2:179696164_A/T
49	22	2:179744659:C:CAG	2:179744659_CAG/C	2	179744659	8.178e-10	2	2:179744659_CAG/C;2:179752984_T/C
50	22	2:179746617:G:GTC	2:179746617_G/GTC	2	179746617	9.17e-09	2	2:179746617_G/GTC;2:179747326_C/T
51	22	2:179757948:C:CT	2:179757948_C/CT	2	179757948	2.553e-24	4	2:179757948_C/CT;2:179758007_C/T;2:179747078_A/G;2:179755283_A/G
52	22	2:179758552:A:G	2:179758552_A/G	2	179758552	1.218e-12	7	2:179758552_A/G;2:179767733_G/A;2:179777279_A/T;2:179785422_TAC/T;2:179849305_G/A;2:179851061_T/A;2:179755283_A/G
53	22	2:179782799:A:G	2:179782799_G/A	2	179782799	2.36e-13	3	2:179782799_G/A;2:179453429_G/A;2:179682997_T/G
54	22	2:179787823:A:T	2:179787823_A/T	2	179787823	1.269e-29	2	2:179787823_A/T;2:179753549_G/A
55	22	2:179817432:T:TATATACCAAA	2:179817432_T/TATATACCAAA	2	179817432	4.165e-12	2	2:179817432_T/TATATACCAAA;2:180040401_T/C
56	22	2:179839888:A:G	2:179839888_G/A	2	179839888	1.717e-30	8	2:179839888_G/A;2:179868496_T/A;2:179927125_A/C;2:179575511_C/T;2:179647824_G/A;2:179679336_C/T;2:179713329_C/G;2:179752984_T/C
57	22	2:179851887:A:G	2:179851887_G/A	2	179851887	4.628e-38	11	2:179851887_G/A;2:179856304_G/C;2:179747326_C/T;2:179753549_G/A;2:179754194_T/C;2:179758007_C/T;2:179767733_G/A;2:179777279_A/T;2:179785422_TAC/T;2:179849305_G/A;2:179851061_T/A
58	22	2:179878687:C:CAAAA	2:179878687_C/CAAAA	2	179878687	1.508e-10	1	2:179878687_C/CAAAA
59	22	2:179893432:A:T	2:179893432_A/T	2	179893432	5.518e-13	3	2:179893432_A/T;2:179694507_T/C;2:179832774_T/C
60	22	2:180051411:A:ATT	2:180051411_ATT/A	2	180051411	1.445e-14	3	2:180051411_ATT/A;2:179947123_TTTTC/T;2:180049586_T/A
61	23	2:188190475:A:G	2:188190475_G/A	2	188190475	9.244e-16	6	2:188190475_G/A;2:188289172_T/TCTC;2:188330197_AC/A;2:188417921_AC/A;2:188125908_ATG/A;2:188138597_A/G
62	24	2:201170509:C:CA	2:201170509_CA/C	2	201170509	5.742e-11	1	2:201170509_CA/C
63	25	2:220224028:T:TG	2:220224028_TG/T	2	220224028	1.589e-09	5	2:220224028_TG/T;2:220232850_C/T;2:220294782_A/AG;2:220299018_T/C;2:220212410_AAT/A
64	25	2:220297581:C:CA	2:220297581_C/CA	2	220297581	3.949e-21	5	2:220297581_C/CA;2:220299018_T/C;2:220212410_AAT/A;2:220232850_C/T;2:220294782_A/AG
65	25	2:220340880:T:TG	2:220340880_TG/T	2	220340880	3.331e-11	1	2:220340880_TG/T
66	25	2:220351471:C:T	2:220351471_T/C	2	220351471	3.386e-08	1	2:220351471_T/C
67	26	2:228143966:T:TTTG	2:228143966_TTTG/T	2	228143966	3.063e-15	1	2:228143966_TTTG/T
68	27	2:232290285:G:GGAGT	2:232290285_G/GGAGT	2	232290285	3.418e-18	7	2:232290285_G/GGAGT;2:232297983_G/C;2:232193469_CAT/C;2:232238606_CA/C;2:232279565_CA/C;2:232284801_C/CAAAAAAAAA;2:232289597_C/T
69	28	3:18417765:C:CA	3:18417765_C/CA	3	18417765	9.581e-09	1	3:18417765_C/CA
70	29	3:24462852:T:TA	3:24462852_T/TA	3	24462852	5.425e-15	6	3:24462852_T/TA;3:24484315_CAA/C;3:24503654_TA/T;3:24432821_C/G;3:24458625_A/G;3:24459737_T/TA
71	30	3:38631723:A:AAAAC	3:38631723_A/AAAAC	3	38631723	8.126e-13	1	3:38631723_A/AAAAC
72	30	3:38676579:T:TA	3:38676579_T/TA	3	38676579	1.156e-12	1	3:38676579_T/TA
73	30	3:38699265:A:AT	3:38699265_A/AT	3	38699265	4.178e-08	1	3:38699265_A/AT
74	30	3:38777852:C:CTG	3:38777852_C/CTG	3	38777852	7.456e-09	2	3:38777852_C/CTG;3:38787588_A/C
75	30	3:38778618:C:T	3:38778618_T/C	3	38778618	1.394e-13	3	3:38778618_T/C;3:38787588_A/C;3:38734752_G/A
76	31	3:48734921:A:AT	3:48734921_A/AT	3	48734921	1.009e-08	4	3:48734921_A/AT;3:48915711_AT/A;3:49367604_A/AAAAC;3:48703588_AT/A
77	31	3:48822527:C:CT	3:48822527_C/CT	3	48822527	6.894e-12	19	3:48822527_C/CT;3:48834103_G/GT;3:48867039_ATG/A;3:48873852_TAAAAAAA/T;3:48915711_AT/A;3:48918007_CT/C;3:48975479_C/CAA;3:48978604_CA/C;3:48979485_A/AT;3:48984874_C/CA;3:49002631_C/CA;3:49185006_TAA/T;3:49354975_GT/G;3:49367604_A/AAAAC;3:49444665_GTT/G;3:49446228_CT/C;3:49575913_G/GTAT;3:48703588_AT/A;3:48724504_T/C
78	31	3:49078769:A:AAT	3:49078769_AAT/A	3	49078769	1.304e-09	1	3:49078769_AAT/A
79	31	3:49318905:A:ATG	3:49318905_A/ATG	3	49318905	3.506e-09	3	3:49318905_A/ATG;3:49446228_CT/C;3:49575913_G/GTAT
80	31	3:49520651:C:T	3:49520651_C/T	3	49520651	4.937e-08	1	3:49520651_C/T
81	31	3:49552704:A:AT	3:49552704_AT/A	3	49552704	4.883e-14	27	3:49552704_AT/A;3:49575913_G/GTAT;3:48703588_AT/A;3:48873852_TAAAAAAA/T;3:48915711_AT/A;3:48918007_CT/C;3:48943646_C/CA;3:48975479_C/CAA;3:48978604_CA/C;3:48984874_C/CA;3:49002631_C/CA;3:49117461_C/CA;3:49185006_TAA/T;3:49250580_G/GAC;3:49354975_GT/G;3:49367604_A/AAAAC;3:49404775_C/CA;3:49415044_G/GA;3:49424881_G/GA;3:49427369_CAA/C;3:49444665_GTT/G;3:49446228_CT/C;3:49487292_C/CT;3:49521118_G/GT…
82	31	3:49770689:C:CAAA	3:49770689_CAAA/C	3	49770689	2.665e-22	26	3:49770689_CAAA/C;3:49799046_CA/C;3:49803078_TA/T;3:49835648_G/GT;3:49869925_G/A;3:49873371_C/CA;3:50008623_T/TGGGAGGCAGAGGTTGCG;3:50052867_T/A;3:50130376_CTTTTTT/C;3:50149847_TAAAAAAAAAA/T;3:48918007_CT/C;3:49087681_CAAAA/C;3:49185006_TAA/T;3:49373964_CT/C;3:49420852_C/CA;3:49427369_CAA/C;3:49444665_GTT/G;3:49446228_CT/C;3:49521118_G/GT;3:49552821_G/GT;3:49575913_G/GTAT;3:49642946_AAT/A;3:496430…
83	31	3:50181135:G:T	3:50181135_T/G	3	50181135	3.727e-09	5	3:50181135_T/G;3:49708803_TCAAA/T;3:50052867_T/A;3:50130376_CTTTTTT/C;3:50149847_TAAAAAAAAAA/T
84	32	3:53130399:T:TA	3:53130399_T/TA	3	53130399	1.525e-08	1	3:53130399_T/TA
85	32	3:53482558:C:CA	3:53482558_CA/C	3	53482558	1.852e-08	2	3:53482558_CA/C;3:53482951_CTT/C
86	32	3:53519770:C:CT	3:53519770_C/CT	3	53519770	3.881e-14	5	3:53519770_C/CT;3:53523407_T/TA;3:53286860_C/CT;3:53305774_CT/C;3:53482951_CTT/C
87	33	3:66480617:A:C	3:66480617_A/C	3	66480617	1.492e-09	2	3:66480617_A/C;3:66468220_GAA/G
88	34	3:69412154:A:T	3:69412154_A/T	3	69412154	1.153e-13	4	3:69412154_A/T;3:69412399_G/GT;3:69415211_AACAC/A;3:69366231_C/CA
89	35	3:122185093:C:CA	3:122185093_C/CA	3	122185093	7.37e-15	2	3:122185093_C/CA;3:122175535_T/TA
90	35	3:122285218:C:CT	3:122285218_CT/C	3	122285218	3.186e-08	1	3:122285218_CT/C
91	36	3:141112859:C:CTT	3:141112859_CTT/C	3	141112859	1.426e-13	2	3:141112859_CTT/C;3:141074870_A/ACT
92	37	3:156607089:G:GA	3:156607089_G/GA	3	156607089	2.363e-08	3	3:156607089_G/GA;3:156670951_T/TA;3:156535958_AT/A
93	38	3:171759410:C:CT	3:171759410_C/CT	3	171759410	3.173e-18	4	3:171759410_C/CT;3:171771566_CA/C;3:171799136_C/CT;3:171817715_C/CT
94	39	3:172115590:A:AT	3:172115590_AT/A	3	172115590	1.825e-09	2	3:172115590_AT/A;3:172117455_AC/A
95	39	3:172123761:G:GGA	3:172123761_G/GGA	3	172123761	1.964e-08	1	3:172123761_G/GGA
96	40	3:179173224:A:T	3:179173224_A/T	3	179173224	3.046e-14	2	3:179173224_A/T;3:179133768_CTA/C
97	41	4:23951018:C:G	4:23951018_C/G	4	23951018	2.945e-16	2	4:23951018_C/G;4:23992608_CAATCAAACTATCCTCATAAG/C
98	42	4:83244302:A:G	4:83244302_A/G	4	83244302	5.481e-09	1	4:83244302_A/G
99	43	4:148970946:G:GTTTT	4:148970946_G/GTTTT	4	148970946	5.498e-14	3	4:148970946_G/GTTTT;4:148973231_G/A;4:148969031_T/C
100	43	4:149223554:A:AGGT	4:149223554_A/AGGT	4	149223554	5.799e-14	1	4:149223554_A/AGGT
101	44	4:169682834:G:T	4:169682834_T/G	4	169682834	1.593e-10	1	4:169682834_T/G
102	45	5:30888705:C:CAAA	5:30888705_CAAA/C	5	30888705	1.354e-09	1	5:30888705_CAAA/C
103	46	5:45017575:G:GTGTACAGTAA	5:45017575_GTGTACAGTAA/G	5	45017575	2.42e-08	1	5:45017575_GTGTACAGTAA/G
104	47	5:75037520:C:CG	5:75037520_C/CG	5	75037520	2.373e-08	1	5:75037520_C/CG
105	48	5:79041057:A:G	5:79041057_A/G	5	79041057	1.414e-08	1	5:79041057_A/G
106	49	5:89392719:T:TCA	5:89392719_T/TCA	5	89392719	5.277e-09	1	5:89392719_T/TCA
107	50	5:107693590:C:CAT	5:107693590_C/CAT	5	107693590	4.441e-09	4	5:107693590_C/CAT;5:107343923_T/C;5:107418957_G/C;5:107478679_T/TATAATA
108	51	5:122696366:A:ACAAGAGGGTAGGAAATAC	5:122696366_A/ACAAGAGGGTAGGAAATAC	5	122696366	3.83e-08	1	5:122696366_A/ACAAGAGGGTAGGAAATAC
109	52	5:137338521:A:AT	5:137338521_AT/A	5	137338521	3.335e-17	15	5:137338521_AT/A;5:137341152_AT/A;5:137395721_C/CT;5:137398653_T/TA;5:137399078_AT/A;5:137450295_C/CA;5:137633852_AT/A;5:137153211_CTCTT/C;5:137237100_GA/G;5:137242459_TG/T;5:137245227_ATT/A;5:137254533_C/CT;5:137256445_T/TA;5:137290229_A/G;5:137290308_AT/A
110	52	5:137406243:C:G	5:137406243_C/G	5	137406243	1.894e-23	9	5:137406243_C/G;5:137462133_A/G;5:137482988_A/AAT;5:137531260_TATATA/T;5:137570428_T/TACAC;5:137607596_T/G;5:137823225_T/C;5:137006660_C/CA;5:137306635_C/G
111	52	5:137430356:C:CA	5:137430356_C/CA	5	137430356	3.312e-08	2	5:137430356_C/CA;5:137306635_C/G
112	52	5:137578598:A:G	5:137578598_G/A	5	137578598	4.816e-10	9	5:137578598_G/A;5:137591919_T/TA;5:137607596_T/G;5:137823225_T/C;5:137462133_A/G;5:137482988_A/AAT;5:137531260_TATATA/T;5:137541385_GA/G;5:137570428_T/TACAC
113	52	5:137620088:A:AT	5:137620088_AT/A	5	137620088	2.443e-10	8	5:137620088_AT/A;5:137717651_CT/C;5:137306635_C/G;5:137482988_A/AAT;5:137511386_T/TA;5:137541385_GA/G;5:137570428_T/TACAC;5:137591919_T/TA
114	52	5:137739366:C:CA	5:137739366_C/CA	5	137739366	4.248e-09	3	5:137739366_C/CA;5:137787292_CCTCAATGAT/C;5:137717651_CT/C
115	53	5:142419093:A:AT	5:142419093_A/AT	5	142419093	1.038e-10	1	5:142419093_A/AT
116	53	5:142627162:G:GTGGA	5:142627162_GTGGA/G	5	142627162	5.252e-12	2	5:142627162_GTGGA/G;5:142629443_A/G
117	54	5:172574590:G:GT	5:172574590_G/GT	5	172574590	1.702e-12	7	5:172574590_G/GT;5:172617420_AT/A;5:172622333_C/CA;5:172625690_C/T;5:172640280_A/G;5:172501304_C/CA;5:172544964_T/C
118	54	5:172670611:C:CT	5:172670611_C/CT	5	172670611	1.35e-18	6	5:172670611_C/CT;5:172675053_C/G;5:172643468_GC/G;5:172644017_C/T;5:172645559_T/TTTA;5:172653978_C/CT
119	55	6:7545870:T:TC	6:7545870_TC/T	6	7545870	1.382e-10	7	6:7545870_TC/T;6:7551862_CA/C;6:7505808_A/AC;6:7519615_T/A;6:7520865_A/AACT;6:7538279_G/C;6:7543468_A/G
120	56	6:22122951:A:ATG	6:22122951_A/ATG	6	22122951	2.89e-10	1	6:22122951_A/ATG
121	57	6:28586613:A:ATGTG	6:28586613_A/ATGTG	6	28586613	7.424e-09	2	6:28586613_A/ATGTG;6:28003195_CTG/C
122	58	6:33413254:A:AT	6:33413254_A/AT	6	33413254	3.304e-08	1	6:33413254_A/AT
123	58	6:33755116:T:TCA	6:33755116_TCA/T	6	33755116	2.447e-08	1	6:33755116_TCA/T
124	59	6:34658565:A:AGTTTT	6:34658565_A/AGTTTT	6	34658565	2.581e-09	1	6:34658565_A/AGTTTT
125	60	6:36806492:C:T	6:36806492_C/T	6	36806492	1.644e-08	1	6:36806492_C/T
126	60	6:36817113:A:G	6:36817113_A/G	6	36817113	2.433e-16	7	6:36817113_A/G;6:36848369_G/GATAAA;6:36873787_T/G;6:36879464_G/A;6:36766292_C/T;6:36782951_C/CA;6:36804187_A/G
127	60	6:36832103:C:T	6:36832103_T/C	6	36832103	2.634e-09	1	6:36832103_T/C
128	60	6:36909058:A:C	6:36909058_C/A	6	36909058	7.815e-09	1	6:36909058_C/A
129	61	6:53977464:T:TA	6:53977464_T/TA	6	53977464	2.588e-11	1	6:53977464_T/TA
130	62	6:105784842:A:AT	6:105784842_AT/A	6	105784842	1.557e-08	1	6:105784842_AT/A
131	63	6:118537249:G:T	6:118537249_G/T	6	118537249	2.827e-19	4	6:118537249_G/T;6:118547648_T/TACAC;6:118554135_G/GT;6:118528493_T/G
132	63	6:118537250:G:T	6:118537250_T/G	6	118537250	7.195e-10	1	6:118537250_T/G
133	63	6:118551502:C:CA	6:118551502_C/CA	6	118551502	6.55e-24	1	6:118551502_C/CA
134	63	6:118559589:A:AAAT	6:118559589_AAAT/A	6	118559589	4.845e-21	3	6:118559589_AAAT/A;6:118570514_A/G;6:118580806_G/GA
135	63	6:118571519:C:T	6:118571519_C/T	6	118571519	4.031e-11	4	6:118571519_C/T;6:118625560_A/AAG;6:118649223_C/T;6:119017577_C/CCTCCCTG
136	63	6:118580867:C:CA	6:118580867_C/CA	6	118580867	1.527e-10	1	6:118580867_C/CA
137	63	6:118677561:A:ATTAG	6:118677561_A/ATTAG	6	118677561	4.081e-62	15	6:118677561_A/ATTAG;6:118702919_A/T;6:118714230_C/CAA;6:118723322_T/TA;6:118812359_T/C;6:118819758_TA/T;6:118824994_C/CA;6:118931224_T/TA;6:118528493_T/G;6:118554135_G/GT;6:118580806_G/GA;6:118607968_T/TTG;6:118609176_T/TTG;6:118618906_TATATATATATA/T;6:118625560_A/AAG
138	63	6:118685624:A:AAC	6:118685624_AAC/A	6	118685624	6.181e-17	1	6:118685624_AAC/A
139	63	6:118691445:C:G	6:118691445_G/C	6	118691445	1.348e-32	11	6:118691445_G/C;6:118695296_C/T;6:118933422_TA/T;6:118438518_T/C;6:118518754_T/C;6:118532368_G/C;6:118533934_G/C;6:118546888_AT/A;6:118547648_T/TACAC;6:118570514_A/G;6:118610131_G/A
140	63	6:118713250:C:CT	6:118713250_CT/C	6	118713250	2.343e-14	2	6:118713250_CT/C;6:118649223_C/T
141	63	6:118812403:C:T	6:118812403_T/C	6	118812403	1.118e-35	8	6:118812403_T/C;6:118826572_CAAAAAAAAAAA/C;6:118849378_C/CT;6:118993949_A/G;6:119012902_C/CA;6:118570514_A/G;6:118690262_C/CA;6:118714230_C/CAA
142	63	6:118864074:A:AC	6:118864074_A/AC	6	118864074	3.039e-18	4	6:118864074_A/AC;6:118914450_T/C;6:118936048_T/C;6:118634453_A/G
143	63	6:118899681:C:T	6:118899681_T/C	6	118899681	4.248e-09	1	6:118899681_T/C
144	63	6:118927176:C:CA	6:118927176_C/CA	6	118927176	3.171e-22	4	6:118927176_C/CA;6:118714230_C/CAA;6:118812359_T/C;6:118819758_TA/T
145	63	6:118936032:C:T	6:118936032_T/C	6	118936032	3.396e-20	1	6:118936032_T/C
146	63	6:118992134:A:C	6:118992134_C/A	6	118992134	2.207e-08	2	6:118992134_C/A;6:118649223_C/T
147	63	6:119003883:G:GA	6:119003883_G/GA	6	119003883	1.749e-44	15	6:119003883_G/GA;6:119012902_C/CA;6:118580806_G/GA;6:118607968_T/TTG;6:118609176_T/TTG;6:118618906_TATATATATATA/T;6:118714230_C/CAA;6:118723322_T/TA;6:118760106_T/C;6:118812359_T/C;6:118819758_TA/T;6:118876588_C/CA;6:118879229_G/A;6:118914846_TA/T;6:118921964_T/TAA
148	63	6:119013402:C:T	6:119013402_T/C	6	119013402	2.816e-10	1	6:119013402_T/C
149	63	6:119046533:A:T	6:119046533_A/T	6	119046533	2.012e-09	2	6:119046533_A/T;6:119033447_A/G
150	63	6:119061868:G:GT	6:119061868_G/GT	6	119061868	4.345e-11	4	6:119061868_G/GT;6:118748970_C/G;6:118760106_T/C;6:119033447_A/G
151	63	6:119067563:C:CGT	6:119067563_C/CGT	6	119067563	2.925e-12	1	6:119067563_C/CGT
152	64	6:121469064:C:CTTT	6:121469064_C/CTTT	6	121469064	9.966e-13	4	6:121469064_C/CTTT;6:121484007_T/G;6:121667292_AAAAG/A;6:121388303_CA/C
153	64	6:121492464:A:AG	6:121492464_A/AG	6	121492464	4.284e-10	3	6:121492464_A/AG;6:121603628_A/ATTTTAAGATGAAAG;6:121727185_C/T
154	64	6:121602469:A:AC	6:121602469_AC/A	6	121602469	2.938e-09	2	6:121602469_AC/A;6:121417832_G/GA
155	64	6:121614280:C:CA	6:121614280_C/CA	6	121614280	3.511e-09	2	6:121614280_C/CA;6:121603628_A/ATTTTAAGATGAAAG
156	64	6:121676951:C:T	6:121676951_C/T	6	121676951	1.734e-13	1	6:121676951_C/T
157	64	6:121733676:A:T	6:121733676_A/T	6	121733676	8.472e-13	6	6:121733676_A/T;6:121747463_G/A;6:121849455_T/C;6:121897366_G/T;6:121271838_C/CAT;6:121343739_C/T
158	64	6:121739556:C:CA	6:121739556_C/CA	6	121739556	8.203e-20	3	6:121739556_C/CA;6:121747463_G/A;6:121721088_G/A
159	64	6:121744753:A:AT	6:121744753_A/AT	6	121744753	6.594e-13	5	6:121744753_A/AT;6:121758907_A/G;6:121780201_G/A;6:121681624_G/A;6:121721088_G/A
160	64	6:121747462:A:AG	6:121747462_AG/A	6	121747462	1.209e-14	4	6:121747462_AG/A;6:121747463_G/A;6:121716665_GTA/G;6:121736052_T/C
161	64	6:121760057:C:CT	6:121760057_CT/C	6	121760057	1.462e-21	4	6:121760057_CT/C;6:121761353_CTT/C;6:121603628_A/ATTTTAAGATGAAAG;6:121727185_C/T
162	64	6:121766728:G:GA	6:121766728_G/GA	6	121766728	5.294e-55	17	6:121766728_G/GA;6:121769905_A/AT;6:121776131_CTTTTTTTT/C;6:121780201_G/A;6:121780212_T/A;6:121780288_T/TAC;6:121783694_C/A;6:121784746_ATTTTTTTT/A;6:121787498_T/A;6:121793534_CT/C;6:121797942_C/CA;6:121817249_A/G;6:121836362_T/TTTTG;6:121716665_GTA/G;6:121747463_G/A;6:121758907_A/G;6:121762233_T/C
163	64	6:121808940:T:TG	6:121808940_T/TG	6	121808940	4.208e-19	10	6:121808940_T/TG;6:121836362_T/TTTTG;6:121762233_T/C;6:121769905_A/AT;6:121773684_C/A;6:121783694_C/A;6:121784746_ATTTTTTTT/A;6:121785057_CT/C;6:121787498_T/A;6:121793534_CT/C
164	64	6:121814822:A:AT	6:121814822_A/AT	6	121814822	1.198e-11	7	6:121814822_A/AT;6:121817249_A/G;6:121828660_CT/C;6:121839470_C/A;6:121787498_T/A;6:121790191_C/CT;6:121806375_C/CGGT
165	64	6:121854326:G:GA	6:121854326_GA/G	6	121854326	9.109e-12	7	6:121854326_GA/G;6:121858133_GA/G;6:121896065_GA/G;6:121896250_T/TATATATAATATATATATTTTATATATAAAATATATATATTATATATGTA;6:121817249_A/G;6:121836362_T/TTTTG;6:121839470_C/A
166	64	6:121902869:A:G	6:121902869_G/A	6	121902869	8.119e-16	3	6:121902869_G/A;6:121903583_A/C;6:121901430_CTG/C
167	64	6:121916390:G:T	6:121916390_G/T	6	121916390	8.279e-13	2	6:121916390_G/T;6:122130256_G/T
168	64	6:121916887:C:CCT	6:121916887_CCT/C	6	121916887	1.41e-16	1	6:121916887_CCT/C
169	64	6:121918908:A:G	6:121918908_G/A	6	121918908	8.417e-09	1	6:121918908_G/A
170	64	6:121941962:A:T	6:121941962_T/A	6	121941962	3.427e-08	3	6:121941962_T/A;6:121955649_TG/T;6:122099033_TA/T
171	64	6:121959121:C:T	6:121959121_T/C	6	121959121	6.723e-24	6	6:121959121_T/C;6:122002812_T/A;6:122099033_TA/T;6:122198578_C/CA;6:122251012_C/CA;6:121955649_TG/T
172	64	6:121961007:A:AT	6:121961007_A/AT	6	121961007	9.948e-30	2	6:121961007_A/AT;6:121955649_TG/T
173	64	6:122000997:G:GTATACACATATATA	6:122000997_GTATACACATATATA/G	6	122000997	1.252e-17	9	6:122000997_GTATACACATATATA/G;6:122090056_T/C;6:122099034_A/T;6:122149387_A/G;6:122204143_T/C;6:122220275_G/A;6:122289289_A/T;6:121908698_CA/C;6:121931693_C/A
174	64	6:122001071:G:GTA	6:122001071_G/GTA	6	122001071	1.739e-08	1	6:122001071_G/GTA
175	64	6:122039804:G:GTA	6:122039804_G/GTA	6	122039804	7.694e-09	5	6:122039804_G/GTA;6:122090056_T/C;6:122099034_A/T;6:121908698_CA/C;6:121963596_T/G
176	64	6:122048451:T:TAC	6:122048451_TAC/T	6	122048451	2.249e-10	1	6:122048451_TAC/T
177	64	6:122090062:C:T	6:122090062_C/T	6	122090062	2.352e-25	4	6:122090062_C/T;6:122099033_TA/T;6:122099530_T/G;6:121955649_TG/T
178	64	6:122096217:T:TA	6:122096217_TA/T	6	122096217	6.173e-20	5	6:122096217_TA/T;6:122198028_G/A;6:121920539_C/CT;6:121951969_C/CTT;6:122080416_G/T
179	64	6:122103377:A:AT	6:122103377_AT/A	6	122103377	6.995e-23	4	6:122103377_AT/A;6:122109096_G/GT;6:121908698_CA/C;6:122099034_A/T
180	64	6:122118918:C:CTG	6:122118918_CTG/C	6	122118918	2.124e-16	5	6:122118918_CTG/C;6:122251012_C/CA;6:122272775_T/C;6:122339304_T/C;6:122002812_T/A
181	64	6:122136119:T:TA	6:122136119_T/TA	6	122136119	3.74e-103	12	6:122136119_T/TA;6:122198578_C/CA;6:122202203_A/AG;6:121908698_CA/C;6:121931693_C/A;6:121955649_TG/T;6:121963596_T/G;6:122090056_T/C;6:122099033_TA/T;6:122099034_A/T;6:122099530_T/G;6:122109096_G/GT
182	64	6:122172044:A:T	6:122172044_T/A	6	122172044	2.744e-24	1	6:122172044_T/A
183	64	6:122227847:C:G	6:122227847_C/G	6	122227847	6.805e-12	1	6:122227847_C/G
184	64	6:122284719:T:TA	6:122284719_T/TA	6	122284719	3.676e-22	9	6:122284719_T/TA;6:122291245_CA/C;6:121908698_CA/C;6:121931693_C/A;6:122099034_A/T;6:122202203_A/AG;6:122204143_T/C;6:122220275_G/A;6:122242320_GTT/G
185	64	6:122336128:A:ATG	6:122336128_A/ATG	6	122336128	4.402e-08	2	6:122336128_A/ATG;6:122291245_CA/C
186	64	6:122363070:C:T	6:122363070_C/T	6	122363070	9.263e-12	4	6:122363070_C/T;6:122631837_A/G;6:122817414_A/C;6:122013035_C/T
187	64	6:122443029:A:AT	6:122443029_AT/A	6	122443029	9.076e-11	7	6:122443029_AT/A;6:122464490_CA/C;6:122543056_C/CT;6:122698186_TC/T;6:122769933_AT/A;6:122924139_AT/A;6:122431541_TTTTA/T
188	64	6:122506657:C:T	6:122506657_C/T	6	122506657	6.877e-09	4	6:122506657_C/T;6:122251012_C/CA;6:122272775_T/C;6:122339304_T/C
189	64	6:122514171:C:CTTTT	6:122514171_CTTTT/C	6	122514171	7.617e-21	9	6:122514171_CTTTT/C;6:122577307_A/ATT;6:122679101_G/A;6:122679102_G/A;6:122698186_TC/T;6:122927060_A/G;6:122433242_C/A;6:122464490_CA/C;6:122484846_CA/C
190	65	6:134179681:T:TGCAGTCC	6:134179681_T/TGCAGTCC	6	134179681	1.16e-11	2	6:134179681_T/TGCAGTCC;6:134214525_C/G
191	66	7:26582415:G:GT	7:26582415_GT/G	7	26582415	2.163e-08	1	7:26582415_GT/G
192	67	7:28186775:A:AT	7:28186775_A/AT	7	28186775	1.875e-08	2	7:28186775_A/AT;7:28219812_A/G
193	68	7:35274903:G:GA	7:35274903_GA/G	7	35274903	2.958e-11	2	7:35274903_GA/G;7:35240475_T/C
194	68	7:35327325:T:TG	7:35327325_T/TG	7	35327325	6.135e-10	4	7:35327325_T/TG;7:35085761_T/C;7:35227217_A/T;7:35240475_T/C
195	69	7:93549363:C:G	7:93549363_G/C	7	93549363	9.82e-32	9	7:93549363_G/C;7:93559521_C/T;7:93569305_C/T;7:93569920_T/TA;7:93533422_T/C;7:93536803_C/T;7:93539158_GA/G;7:93541369_T/TA;7:93546312_C/CTG
196	69	7:93574709:C:T	7:93574709_C/T	7	93574709	1.455e-08	5	7:93574709_C/T;7:93533422_T/C;7:93559521_C/T;7:93569305_C/T;7:93569920_T/TA
197	70	7:99662511:G:GTAGT	7:99662511_GTAGT/G	7	99662511	3.779e-09	5	7:99662511_GTAGT/G;7:99710584_A/AG;7:99711461_AC/A;7:99843724_CT/C;7:99652580_CT/C
198	70	7:100054937:A:ATTC	7:100054937_ATTC/A	7	100054937	2.683e-11	4	7:100054937_ATTC/A;7:100197866_G/A;7:100198878_C/A;7:100209284_C/T
199	70	7:100098358:C:CA	7:100098358_C/CA	7	100098358	3.746e-08	1	7:100098358_C/CA
200	70	7:100121003:C:CA	7:100121003_CA/C	7	100121003	3.127e-15	3	7:100121003_CA/C;7:99843724_CT/C;7:100092311_A/G
201	70	7:100201230:A:AC	7:100201230_AC/A	7	100201230	3.77e-09	4	7:100201230_AC/A;7:100250044_CA/C;7:100197866_G/A;7:100198878_C/A
202	70	7:100254817:C:CT	7:100254817_CT/C	7	100254817	5.044e-16	11	7:100254817_CT/C;7:100346498_AT/A;7:100360595_GT/G;7:100389929_A/T;7:100455662_C/T;7:100492412_C/T;7:100197866_G/A;7:100198878_C/A;7:100209284_C/T;7:100216239_CT/C;7:100250044_CA/C
203	70	7:100261913:T:TCTGA	7:100261913_TCTGA/T	7	100261913	2.3e-11	1	7:100261913_TCTGA/T
204	70	7:100295010:A:AAGGACAAGGTTGTGTACTCC	7:100295010_A/AAGGACAAGGTTGTGTACTCC	7	100295010	3.28e-35	12	7:100295010_A/AAGGACAAGGTTGTGTACTCC;7:100298164_G/GA;7:100299203_G/A;7:100359117_C/T;7:100422481_T/G;7:100477445_A/G;7:100540556_A/G;7:100663854_T/C;7:100092311_A/G;7:100235458_A/AT;7:100271438_GCGC/G;7:100278980_T/TA
205	70	7:100316052:C:G	7:100316052_C/G	7	100316052	5.911e-24	6	7:100316052_C/G;7:100346498_AT/A;7:100360595_GT/G;7:100389929_A/T;7:100455662_C/T;7:100250044_CA/C
206	70	7:100360367:C:CT	7:100360367_C/CT	7	100360367	2.574e-12	9	7:100360367_C/CT;7:100360595_GT/G;7:100381752_CT/C;7:100389929_A/T;7:100416921_G/GAGA;7:100216239_CT/C;7:100250044_CA/C;7:100346498_AT/A;7:100351291_T/TA
207	70	7:100370445:G:GAA	7:100370445_GAA/G	7	100370445	1.125e-22	8	7:100370445_GAA/G;7:100381752_CT/C;7:100389929_A/T;7:100416921_G/GAGA;7:100432977_T/TA;7:100481658_GT/G;7:100346498_AT/A;7:100360595_GT/G
208	70	7:100373832:C:T	7:100373832_C/T	7	100373832	5.137e-09	2	7:100373832_C/T;7:100299203_G/A
209	70	7:100496639:A:AAT	7:100496639_A/AAT	7	100496639	1.383e-69	19	7:100496639_A/AAT;7:100508250_CTT/C;7:100510096_G/T;7:100519470_A/C;7:100519672_AT/A;7:100522355_G/A;7:100525559_C/G;7:100528223_G/C;7:100540556_A/G;7:100550079_A/G;7:100611003_G/A;7:100618993_A/G;7:100359117_C/T;7:100403862_T/A;7:100422481_T/G;7:100432977_T/TA;7:100446121_A/AAAAT;7:100477445_A/G;7:100481658_GT/G
210	70	7:100499399:T:TG	7:100499399_T/TG	7	100499399	1.155e-10	4	7:100499399_T/TG;7:100508250_CTT/C;7:100519470_A/C;7:100481658_GT/G
211	70	7:100510453:A:G	7:100510453_G/A	7	100510453	7.726e-10	1	7:100510453_G/A
212	70	7:100535141:A:AT	7:100535141_AT/A	7	100535141	2.397e-30	6	7:100535141_AT/A;7:100403862_T/A;7:100446121_A/AAAAT;7:100519672_AT/A;7:100528223_G/C;7:100533822_T/G
213	70	7:100535848:A:AT	7:100535848_AT/A	7	100535848	6.261e-13	6	7:100535848_AT/A;7:100542028_CT/C;7:100553820_AT/A;7:100455662_C/T;7:100492412_C/T;7:100533822_T/G
214	70	7:100535960:C:T	7:100535960_C/T	7	100535960	1.533e-08	5	7:100535960_C/T;7:100542028_CT/C;7:100553820_AT/A;7:100611003_G/A;7:100528223_G/C
215	70	7:100550697:C:T	7:100550697_C/T	7	100550697	3.27e-08	1	7:100550697_C/T
216	70	7:100610614:C:T	7:100610614_C/T	7	100610614	2.619e-18	8	7:100610614_C/T;7:100611003_G/A;7:100611121_A/C;7:100614513_A/G;7:100618993_A/G;7:100528223_G/C;7:100550079_A/G;7:100553820_AT/A
217	70	7:100614465:A:AC	7:100614465_A/AC	7	100614465	9.21e-11	2	7:100614465_A/AC;7:100533822_T/G
218	70	7:100614716:C:CT	7:100614716_CT/C	7	100614716	9.243e-11	1	7:100614716_CT/C
219	70	7:100614943:C:T	7:100614943_T/C	7	100614943	1.338e-11	1	7:100614943_T/C
220	70	7:100759065:T:TTC	7:100759065_TTC/T	7	100759065	8.873e-15	3	7:100759065_TTC/T;7:100618993_A/G;7:100706975_C/T
221	70	7:100784595:A:AT	7:100784595_AT/A	7	100784595	2.799e-10	1	7:100784595_AT/A
222	71	7:116432139:A:AT	7:116432139_A/AT	7	116432139	2.549e-11	2	7:116432139_A/AT;7:116346942_A/AT
223	72	7:123440559:A:G	7:123440559_A/G	7	123440559	2.254e-13	2	7:123440559_A/G;7:123260773_T/C
224	73	7:130965408:A:AT	7:130965408_AT/A	7	130965408	5.448e-23	5	7:130965408_AT/A;7:130969771_C/T;7:130971864_T/TCAAAA;7:130993349_CTT/C;7:131211266_G/GA
225	74	7:135272535:C:CT	7:135272535_C/CT	7	135272535	1.897e-08	1	7:135272535_C/CT
226	75	7:136569416:C:T	7:136569416_T/C	7	136569416	7.397e-10	2	7:136569416_T/C;7:136560679_T/C
227	75	7:136595547:A:AGT	7:136595547_A/AGT	7	136595547	4.898e-24	6	7:136595547_A/AGT;7:136601907_CT/C;7:136622242_T/TAATA;7:136642634_T/C;7:136645907_G/A;7:136656478_T/A
228	76	8:11658060:A:T	8:11658060_A/T	8	11658060	1.015e-09	2	8:11658060_A/T;8:11797391_C/G
229	76	8:11661502:A:T	8:11661502_T/A	8	11661502	4.115e-09	2	8:11661502_T/A;8:11797391_C/G
230	76	8:11787818:T:TA	8:11787818_T/TA	8	11787818	4.294e-08	1	8:11787818_T/TA
231	77	8:145018354:C:T	8:145018354_C/T	8	145018354	8.361e-10	1	8:145018354_C/T
232	78	9:35909518:A:G	9:35909518_G/A	9	35909518	8.019e-11	2	9:35909518_G/A;9:35908488_A/G
233	79	9:81669464:A:T	9:81669464_T/A	9	81669464	6.789e-10	1	9:81669464_T/A
234	80	9:99165257:C:CT	9:99165257_C/CT	9	99165257	1.897e-08	1	9:99165257_C/CT
235	81	9:123437158:A:AT	9:123437158_A/AT	9	123437158	2.159e-08	1	9:123437158_A/AT
236	82	9:128289343:T:TTTTG	9:128289343_TTTTG/T	9	128289343	2.231e-20	12	9:128289343_TTTTG/T;9:128374937_TAAATAGAGGC/T;9:128391145_T/TCAA;9:128455969_T/C;9:128475379_T/C;9:128480398_T/TA;9:128153351_C/CA;9:128205977_T/C;9:128220496_CT/C;9:128221686_C/T;9:128249894_T/TA;9:128253418_C/CA
237	83	9:129349654:C:CTG	9:129349654_CTG/C	9	129349654	1.005e-13	4	9:129349654_CTG/C;9:129360353_TA/T;9:129400101_TC/T;9:129400447_G/A
238	84	10:29824188:C:CAG	10:29824188_CAG/C	10	29824188	1.041e-11	2	10:29824188_CAG/C;10:29807027_T/A
239	85	10:63161011:C:CGATCAAGA	10:63161011_C/CGATCAAGA	10	63161011	6.564e-13	7	10:63161011_C/CGATCAAGA;10:63161011_C/CGATCAAGA;10:63177223_GT/G;10:63222003_T/TA;10:63177223_GT/G;10:63222003_T/TA;10:63161011_C/CGATCAAGA
240	86	10:102554618:A:AT	10:102554618_AT/A	10	102554618	1.327e-09	2	10:102554618_AT/A;10:102611920_T/TCACA
241	87	10:112458010:T:TC	10:112458010_T/TC	10	112458010	1.62e-08	1	10:112458010_T/TC
242	88	11:14076113:C:CT	11:14076113_C/CT	11	14076113	5.165e-09	1	11:14076113_C/CT
243	89	11:44978052:C:CT	11:44978052_C/CT	11	44978052	5.464e-15	1	11:44978052_C/CT
244	90	11:61573684:C:T	11:61573684_T/C	11	61573684	3.222e-28	5	11:61573684_T/C;11:61591636_C/G;11:61602458_CCCA/C;11:61620703_CTCTT/C;11:61625723_CA/C
245	90	11:61602496:C:CCTCCCTGCCTCCCCAGGGACTT	11:61602496_CCTCCCTGCCTCCCCAGGGACTT/C	11	61602496	4.501e-09	1	11:61602496_CCTCCCTGCCTCCCCAGGGACTT/C
246	91	11:65343399:C:CCCCGCT	11:65343399_C/CCCCGCT	11	65343399	4.158e-08	1	11:65343399_C/CCCCGCT
247	92	11:102054822:A:AAAAAG	11:102054822_AAAAAG/A	11	102054822	3.754e-08	1	11:102054822_AAAAAG/A
248	93	11:128764570:A:G	11:128764570_G/A	11	128764570	6.222e-12	3	11:128764570_G/A;11:128771282_AAC/A;11:128763597_G/C
249	93	11:128764922:A:G	11:128764922_G/A	11	128764922	1.021e-12	1	11:128764922_G/A
250	93	11:128768938:C:T	11:128768938_C/T	11	128768938	2.945e-14	1	11:128768938_C/T
251	94	12:2178760:C:G	12:2178760_G/C	12	2178760	3.972e-28	2	12:2178760_G/C;12:2180176_T/C
252	95	12:20473019:A:G	12:20473019_A/G	12	20473019	9.74e-13	2	12:20473019_A/G;12:20432749_TGA/T
253	95	12:20508587:A:G	12:20508587_G/A	12	20508587	6.695e-09	2	12:20508587_G/A;12:20502080_G/A
254	95	12:20522114:A:AGCGT	12:20522114_A/AGCGT	12	20522114	2.562e-09	1	12:20522114_A/AGCGT
255	96	12:24693241:G:GTA	12:24693241_G/GTA	12	24693241	3.097e-18	4	12:24693241_G/GTA;12:24714667_G/A;12:24718689_TA/T;12:24677443_G/GA
256	96	12:24735563:C:CA	12:24735563_C/CA	12	24735563	1.788e-11	5	12:24735563_C/CA;12:24772300_C/T;12:24714667_G/A;12:24718689_TA/T;12:24720760_G/A
257	96	12:24754845:C:T	12:24754845_C/T	12	24754845	4.285e-10	1	12:24754845_C/T
258	96	12:24758480:A:G	12:24758480_G/A	12	24758480	1.333e-53	5	12:24758480_G/A;12:24772300_C/T;12:24812360_T/C;12:24819376_A/AAAAT;12:24718689_TA/T
259	96	12:24759944:C:T	12:24759944_C/T	12	24759944	3.654e-08	1	12:24759944_C/T
260	96	12:24805471:C:G	12:24805471_G/C	12	24805471	1.196e-08	1	12:24805471_G/C
261	96	12:24871327:C:CA	12:24871327_C/CA	12	24871327	3.446e-11	4	12:24871327_C/CA;12:24875715_G/A;12:24819376_A/AAAAT;12:24836182_A/G
262	97	12:26345830:C:CCTA	12:26345830_CCTA/C	12	26345830	1.832e-11	2	12:26345830_CCTA/C;12:26300199_G/GT
263	98	12:27945070:G:GA	12:27945070_GA/G	12	27945070	8.628e-10	1	12:27945070_GA/G
264	98	12:27955296:C:T	12:27955296_C/T	12	27955296	3.863e-10	2	12:27955296_C/T;12:27957292_CTCT/C
265	99	12:33368643:C:CAT	12:33368643_CAT/C	12	33368643	3.312e-20	7	12:33368643_CAT/C;12:33384738_A/G;12:33388359_C/CATAT;12:33461018_A/ACTC;12:33152186_TA/T;12:33200884_T/G;12:33247056_C/G
266	99	12:33404315:C:CA	12:33404315_CA/C	12	33404315	1.439e-10	4	12:33404315_CA/C;12:33653751_C/CA;12:33384738_A/G;12:33388359_C/CATAT
267	99	12:33513459:G:GT	12:33513459_GT/G	12	33513459	6.605e-20	11	12:33513459_GT/G;12:33523295_CATAT/C;12:33562791_A/AAGC;12:33584754_G/A;12:33653751_C/CA;12:33810699_T/TA;12:33870297_C/T;12:33247056_C/G;12:33384738_A/G;12:33388359_C/CATAT;12:33461018_A/ACTC
268	99	12:33520422:C:CT	12:33520422_CT/C	12	33520422	2.822e-11	3	12:33520422_CT/C;12:33536228_AT/A;12:33487833_C/A
269	99	12:33534137:C:T	12:33534137_T/C	12	33534137	1.436e-10	1	12:33534137_T/C
270	99	12:33654815:C:CA	12:33654815_CA/C	12	33654815	3.443e-56	30	12:33654815_CA/C;12:33683661_CAAA/C;12:33684844_CA/C;12:33687592_A/G;12:33716399_T/C;12:33780794_C/CT;12:33806758_C/CA;12:33810699_T/TA;12:33811559_A/ATAATATTTATTACATATAAATATTACATATATATT;12:33827049_CT/C;12:33828500_G/A;12:33870297_C/T;12:33885251_C/G;12:33950618_G/GT;12:34003726_A/G;12:34046622_CA/C;12:34061012_CA/C;12:34132257_TACACACAC/T;12:34235958_AT/A;12:34277395_TGG/T;12:34376242_AAATAT/A;…
271	99	12:34002890:C:G	12:34002890_C/G	12	34002890	7.885e-09	3	12:34002890_C/G;12:33780794_C/CT;12:33828500_G/A
272	99	12:34050988:A:G	12:34050988_A/G	12	34050988	2.035e-17	2	12:34050988_A/G;12:34003726_A/G
273	99	12:34190698:C:CTG	12:34190698_CTG/C	12	34190698	3.084e-13	12	12:34190698_CTG/C;12:34313161_GATAT/G;12:34376283_T/TTA;12:34416076_C/CT;12:33584754_G/A;12:33653751_C/CA;12:33716399_T/C;12:33806758_C/CA;12:33810699_T/TA;12:33870297_C/T;12:34184809_AT/A;12:34185652_CT/C
274	99	12:34202958:G:GA	12:34202958_G/GA	12	34202958	1.412e-10	1	12:34202958_G/GA
275	99	12:34309095:C:CT	12:34309095_C/CT	12	34309095	2.501e-13	15	12:34309095_C/CT;12:34376242_AAATAT/A;12:34483814_G/GT;12:34607083_C/A;12:34647944_C/T;12:33716399_T/C;12:33780794_C/CT;12:33806758_C/CA;12:33828500_G/A;12:33885251_C/G;12:33950618_G/GT;12:34046622_CA/C;12:34132257_TACACACAC/T;12:34184809_AT/A;12:34235958_AT/A
276	99	12:34314468:A:ATG	12:34314468_ATG/A	12	34314468	1.21e-09	1	12:34314468_ATG/A
277	99	12:34343337:C:CA	12:34343337_CA/C	12	34343337	1.226e-08	1	12:34343337_CA/C
278	99	12:34384385:C:CA	12:34384385_CA/C	12	34384385	1.738e-13	6	12:34384385_CA/C;12:33536228_AT/A;12:33543867_G/T;12:33662742_T/TAA;12:34003726_A/G;12:34039390_CATATAT/C
279	99	12:34849136:C:T	12:34849136_C/T	12	34849136	5.75e-18	14	12:34849136_C/T;12:33885251_C/G;12:33950618_G/GT;12:34003726_A/G;12:34046622_CA/C;12:34061012_CA/C;12:34132257_TACACACAC/T;12:34184809_AT/A;12:34235958_AT/A;12:34376242_AAATAT/A;12:34483814_G/GT;12:34607083_C/A;12:34647944_C/T;12:34680008_C/T
280	100	12:38042231:C:T	12:38042231_C/T	12	38042231	1.002e-22	24	12:38042231_C/T;12:38114043_T/C;12:38217126_CT/C;12:38255544_G/GTT;12:38284168_GT/G;12:38351545_A/AT;12:38372145_C/G;12:38391873_C/CT;12:38434895_CTT/C;12:38442256_A/ATT;12:38478170_CA/C;12:38483601_C/CAT;12:38506402_A/G;12:38651477_G/GA;12:38668242_T/TTTTTC;12:38723977_C/CT;12:38724197_T/C;12:38759258_A/AACACACACACAC;12:38791368_A/G;12:38996779_AGT/A;12:39009424_G/GA;12:37945520_C/T;12:37948735_…
281	100	12:38049849:C:T	12:38049849_T/C	12	38049849	3.545e-09	10	12:38049849_T/C;12:38217126_CT/C;12:38391873_C/CT;12:38434895_CTT/C;12:38442256_A/ATT;12:38651477_G/GA;12:38668242_T/TTTTTC;12:38723977_C/CT;12:38724197_T/C;12:39009424_G/GA
282	100	12:38068283:A:C	12:38068283_A/C	12	38068283	4.777e-08	1	12:38068283_A/C
283	100	12:38271543:A:AT	12:38271543_A/AT	12	38271543	1.298e-08	2	12:38271543_A/AT;12:37945520_C/T
284	100	12:38706562:T:TA	12:38706562_T/TA	12	38706562	4.518e-08	1	12:38706562_T/TA
285	100	12:38720273:T:TTA	12:38720273_TTA/T	12	38720273	5.217e-10	11	12:38720273_TTA/T;12:38723977_C/CT;12:38724197_T/C;12:38996779_AGT/A;12:39009424_G/GA;12:39055699_C/CA;12:39094041_C/CT;12:39186099_G/GT;12:38391873_C/CT;12:38506402_A/G;12:38651477_G/GA
286	100	12:39201326:G:T	12:39201326_T/G	12	39201326	2.588e-16	20	12:39201326_T/G;12:38217126_CT/C;12:38284168_GT/G;12:38372145_C/G;12:38391873_C/CT;12:38434895_CTT/C;12:38478170_CA/C;12:38483601_C/CAT;12:38506402_A/G;12:38651477_G/GA;12:38668242_T/TTTTTC;12:38723977_C/CT;12:38724197_T/C;12:38791368_A/G;12:38996779_AGT/A;12:39009424_G/GA;12:39055699_C/CA;12:39094041_C/CT;12:39120069_C/CAA;12:39186099_G/GT
287	101	12:64975569:C:CT	12:64975569_CT/C	12	64975569	4.417e-21	6	12:64975569_CT/C;12:64978282_A/T;12:64979381_CT/C;12:64983845_CAAA/C;12:65004387_C/T;12:64973589_G/GT
288	101	12:65053786:G:GTA	12:65053786_G/GTA	12	65053786	2.56e-10	4	12:65053786_G/GTA;12:64978282_A/T;12:64983845_CAAA/C;12:65004387_C/T
289	102	12:82203236:A:ACTTTACTTTTAGAATGT	12:82203236_ACTTTACTTTTAGAATGT/A	12	82203236	1.731e-12	1	12:82203236_ACTTTACTTTTAGAATGT/A
290	103	12:110714855:G:GC	12:110714855_G/GC	12	110714855	2.278e-10	6	12:110714855_G/GC;12:111175557_C/A;12:111188574_AT/A;12:111223657_GA/G;12:110566591_CA/C;12:110714679_CT/C
291	103	12:110956000:G:GA	12:110956000_G/GA	12	110956000	5.901e-09	2	12:110956000_G/GA;12:110714679_CT/C
292	104	12:114837349:A:C	12:114837349_C/A	12	114837349	5.202e-23	1	12:114837349_C/A
293	105	12:116232754:A:ACTT	12:116232754_A/ACTT	12	116232754	5.905e-09	1	12:116232754_A/ACTT
294	105	12:116238962:T:TTTTTTG	12:116238962_TTTTTTG/T	12	116238962	6.693e-09	1	12:116238962_TTTTTTG/T
295	106	12:123070618:G:GTTTGT	12:123070618_GTTTGT/G	12	123070618	4.673e-09	2	12:123070618_GTTTGT/G;12:123117238_A/AT
296	107	14:21534484:G:GT	14:21534484_GT/G	14	21534484	7.065e-10	3	14:21534484_GT/G;14:21531107_TA/T;14:21532552_TTG/T
297	107	14:21536477:G:GA	14:21536477_GA/G	14	21536477	1.356e-10	2	14:21536477_GA/G;14:21532552_TTG/T
298	107	14:21542740:A:G	14:21542740_G/A	14	21542740	2.666e-08	1	14:21542740_G/A
299	107	14:21542766:A:G	14:21542766_A/G	14	21542766	2.364e-22	9	14:21542766_A/G;14:21544274_T/C;14:21554541_AT/A;14:21560752_GGAGGCT/G;14:21571208_G/T;14:21575607_A/T;14:21581976_CTTTTTTTTTT/C;14:21583378_A/T;14:21532552_TTG/T
300	107	14:21551543:C:CA	14:21551543_CA/C	14	21551543	2.187e-08	1	14:21551543_CA/C
301	107	14:21555087:A:AAATC	14:21555087_AAATC/A	14	21555087	1.086e-11	5	14:21555087_AAATC/A;14:21571208_G/T;14:21575607_A/T;14:21538067_C/A;14:21554541_AT/A
302	108	14:23746977:G:GAAGTT	14:23746977_GAAGTT/G	14	23746977	3.458e-08	2	14:23746977_GAAGTT/G;14:23757540_T/C
303	108	14:23760424:A:G	14:23760424_A/G	14	23760424	1.829e-10	2	14:23760424_A/G;14:23760263_C/CA
304	108	14:23762136:A:T	14:23762136_A/T	14	23762136	9.192e-11	4	14:23762136_A/T;14:23774680_C/CTT;14:23740710_GT/G;14:23757540_T/C
305	108	14:23769136:G:T	14:23769136_G/T	14	23769136	1.444e-11	1	14:23769136_G/T
306	108	14:23832126:C:CT	14:23832126_C/CT	14	23832126	7.155e-24	5	14:23832126_C/CT;14:23841393_C/T;14:23843939_CTTT/C;14:23773253_A/AT;14:23810442_CAGG/C
307	108	14:23832247:A:C	14:23832247_C/A	14	23832247	7.088e-09	1	14:23832247_C/A
308	108	14:23854351:T:TA	14:23854351_TA/T	14	23854351	2.448e-10	1	14:23854351_TA/T
309	108	14:23857351:A:G	14:23857351_G/A	14	23857351	2.006e-27	6	14:23857351_G/A;14:23861811_A/G;14:23868776_T/C;14:23888323_T/TG;14:23847194_A/G;14:23848311_C/T
310	108	14:23858697:C:G	14:23858697_C/G	14	23858697	4.509e-16	1	14:23858697_C/G
311	108	14:23860708:G:T	14:23860708_G/T	14	23860708	4.188e-17	2	14:23860708_G/T;14:23869073_T/C
312	108	14:23864741:C:CT	14:23864741_CT/C	14	23864741	1.03e-115	7	14:23864741_CT/C;14:23867144_T/C;14:23868776_T/C;14:23888183_C/T;14:23888323_T/TG;14:23847194_A/G;14:23861811_A/G
313	108	14:23865320:A:AAAAAAGAAG	14:23865320_AAAAAAGAAG/A	14	23865320	7.615e-17	2	14:23865320_AAAAAAGAAG/A;14:23884889_C/T
314	108	14:23867164:C:T	14:23867164_C/T	14	23867164	4.702e-26	2	14:23867164_C/T;14:23872666_T/C
315	108	14:23897466:A:G	14:23897466_G/A	14	23897466	2.927e-33	2	14:23897466_G/A;14:23952106_C/A
316	108	14:23898884:C:CA	14:23898884_CA/C	14	23898884	6.616e-09	1	14:23898884_CA/C
317	108	14:23900794:A:G	14:23900794_G/A	14	23900794	3.024e-12	8	14:23900794_G/A;14:23903952_C/G;14:23907608_C/G;14:23922646_A/C;14:23933161_C/CT;14:23967348_ATTTTTTT/A;14:23884889_C/T;14:23888323_T/TG
318	108	14:23914895:C:CT	14:23914895_CT/C	14	23914895	1.862e-10	1	14:23914895_CT/C
319	108	14:23920281:A:G	14:23920281_A/G	14	23920281	1.848e-22	3	14:23920281_A/G;14:23887134_G/T;14:23888183_C/T
320	108	14:23925142:T:TAA	14:23925142_TAA/T	14	23925142	1.459e-09	7	14:23925142_TAA/T;14:23933161_C/CT;14:23939927_GT/G;14:23947950_CG/C;14:23967348_ATTTTTTT/A;14:23972083_A/G;14:23922646_A/C
321	108	14:23929566:A:AT	14:23929566_AT/A	14	23929566	5.811e-24	2	14:23929566_AT/A;14:23855511_C/T
322	108	14:23935233:C:T	14:23935233_C/T	14	23935233	1.087e-10	1	14:23935233_C/T
323	108	14:23943246:C:CA	14:23943246_CA/C	14	23943246	6.786e-20	1	14:23943246_CA/C
324	108	14:23949252:C:CA	14:23949252_C/CA	14	23949252	3.605e-10	3	14:23949252_C/CA;14:23967348_ATTTTTTT/A;14:23939927_GT/G
325	108	14:23978024:A:G	14:23978024_A/G	14	23978024	1.437e-21	7	14:23978024_A/G;14:23979028_A/ATGAATGTAGATCTCTT;14:23983329_T/G;14:23907608_C/G;14:23922646_A/C;14:23933161_C/CT;14:23972083_A/G
326	109	14:31803083:C:CA	14:31803083_C/CA	14	31803083	2.58e-08	1	14:31803083_C/CA
327	110	14:72814877:C:CAG	14:72814877_C/CAG	14	72814877	2.219e-18	8	14:72814877_C/CAG;14:72827914_AT/A;14:72849509_C/A;14:72849921_T/C;14:72857968_G/GA;14:72873403_C/T;14:72797956_CA/C;14:72809273_T/TAA
328	110	14:72885471:C:G	14:72885471_G/C	14	72885471	6.555e-36	1	14:72885471_G/C
329	111	14:85740996:C:CT	14:85740996_C/CT	14	85740996	8.886e-13	2	14:85740996_C/CT;14:85695044_CGTT/C
330	111	14:85803514:C:CA	14:85803514_C/CA	14	85803514	8.669e-42	6	14:85803514_C/CA;14:85843448_C/G;14:85864225_T/C;14:85775637_A/G;14:85784911_C/CT;14:85796894_G/A
331	111	14:85859279:A:AT	14:85859279_A/AT	14	85859279	8.446e-10	1	14:85859279_A/AT
332	111	14:85862343:T:TA	14:85862343_TA/T	14	85862343	1.994e-08	1	14:85862343_TA/T
333	111	14:85893864:C:CAA	14:85893864_CAA/C	14	85893864	2.481e-11	5	14:85893864_CAA/C;14:85919704_AAGAG/A;14:85927863_C/CA;14:85864225_T/C;14:85893763_G/A
334	112	14:91490112:A:ATTTAT	14:91490112_ATTTAT/A	14	91490112	9.006e-09	3	14:91490112_ATTTAT/A;14:91596665_A/T;14:91486878_CTGTGTGTGTGTGTGTGTGTG/C
335	112	14:91584821:A:AC	14:91584821_AC/A	14	91584821	1.571e-12	3	14:91584821_AC/A;14:91596665_A/T;14:91486878_CTGTGTGTGTGTGTGTGTGTG/C
336	113	15:72984299:C:CA	15:72984299_CA/C	15	72984299	2.4e-08	1	15:72984299_CA/C
337	113	15:73098654:T:TTTTA	15:73098654_T/TTTTA	15	73098654	4.573e-17	12	15:73098654_T/TTTTA;15:73100282_C/T;15:73119069_T/C;15:73120343_G/A;15:73146990_CT/C;15:73165347_T/TAGAGG;15:72568430_G/A;15:72979944_C/CA;15:73017396_T/G;15:73034414_CA/C;15:73034502_T/TG;15:73083519_G/GT
338	113	15:73218524:C:CT	15:73218524_CT/C	15	73218524	1.384e-08	2	15:73218524_CT/C;15:73691202_A/G
339	113	15:73271296:G:GA	15:73271296_GA/G	15	73271296	2.987e-10	3	15:73271296_GA/G;15:73285393_G/C;15:73511982_C/T
340	113	15:73322940:A:AT	15:73322940_AT/A	15	73322940	8.374e-21	8	15:73322940_AT/A;15:73326850_GA/G;15:73333008_C/T;15:73364600_AT/A;15:73437080_C/A;15:73441432_T/C;15:73227249_G/A;15:73307904_C/T
341	113	15:73375009:C:CAG	15:73375009_C/CAG	15	73375009	6.573e-13	3	15:73375009_C/CAG;15:73614119_CA/C;15:73333008_C/T
342	113	15:73459616:T:TA	15:73459616_TA/T	15	73459616	4.745e-31	15	15:73459616_TA/T;15:73573542_C/CA;15:73580219_CA/C;15:73603077_T/TTC;15:73604390_T/TTATA;15:73614119_CA/C;15:73619130_A/T;15:73307904_C/T;15:73326850_GA/G;15:73360678_C/CA;15:73364600_AT/A;15:73374208_A/AT;15:73409213_A/AT;15:73437080_C/A;15:73441432_T/C
343	113	15:73646346:C:T	15:73646346_C/T	15	73646346	1.127e-16	8	15:73646346_C/T;15:73688728_T/C;15:73691202_A/G;15:73801015_T/G;15:73280898_T/G;15:73401141_C/G;15:73511982_C/T;15:73633672_G/A
344	113	15:73665945:G:GA	15:73665945_G/GA	15	73665945	6.261e-46	6	15:73665945_G/GA;15:73687693_C/CT;15:73688728_T/C;15:73633410_GGT/G;15:73633672_G/A;15:73663239_G/A
345	113	15:73666444:A:AGT	15:73666444_A/AGT	15	73666444	1.716e-18	1	15:73666444_A/AGT
346	113	15:73704381:C:CA	15:73704381_CA/C	15	73704381	1.93e-13	1	15:73704381_CA/C
347	113	15:73709904:C:CT	15:73709904_CT/C	15	73709904	4.556e-08	1	15:73709904_CT/C
348	113	15:73782922:C:G	15:73782922_G/C	15	73782922	1.362e-09	1	15:73782922_G/C
349	114	15:95312071:C:T	15:95312071_T/C	15	95312071	4.341e-14	3	15:95312071_T/C;15:95314851_T/TG;15:95321808_TA/T
350	115	16:10774314:A:ATT	16:10774314_ATT/A	16	10774314	2.203e-08	2	16:10774314_ATT/A;16:10760835_CTTTTTTTTT/C
351	116	16:15881338:C:CTTTTTT	16:15881338_CTTTTTT/C	16	15881338	1.949e-10	6	16:15881338_CTTTTTT/C;16:15890017_C/T;16:15910650_C/CAA;16:15920394_C/T;16:15920853_CAAAAAA/C;16:15921958_C/A
352	116	16:15897135:A:AT	16:15897135_A/AT	16	15897135	1.137e-16	5	16:15897135_A/AT;16:15902056_C/T;16:15918698_T/G;16:15921958_C/A;16:15890017_C/T
353	116	16:15910743:A:G	16:15910743_G/A	16	15910743	1.038e-22	13	16:15910743_G/A;16:15915781_CA/C;16:15918698_T/G;16:15920394_C/T;16:15920853_CAAAAAA/C;16:15921958_C/A;16:15890017_C/T;16:15894454_TTGGA/T;16:15902056_C/T;16:15907708_C/CA;16:15907992_TC/T;16:15910650_C/CAA;16:15910650_C/CAA
354	116	16:16137152:T:TTTTTTTTGTTTTG	16:16137152_TTTTTTTTGTTTTG/T	16	16137152	9.604e-09	1	16:16137152_TTTTTTTTGTTTTG/T
355	117	16:20019979:C:CTT	16:20019979_C/CTT	16	20019979	6.415e-10	2	16:20019979_C/CTT;16:20049649_A/G
356	118	16:30969485:T:TG	16:30969485_T/TG	16	30969485	6.114e-09	2	16:30969485_T/TG;16:30619601_CT/C
357	119	16:53517838:T:TA	16:53517838_TA/T	16	53517838	1.68e-13	3	16:53517838_TA/T;16:53451882_C/CT;16:53491171_T/C
358	120	16:64834696:T:TTC	16:64834696_TTC/T	16	64834696	2.101e-11	1	16:64834696_TTC/T
359	120	16:64863557:T:TACAC	16:64863557_TACAC/T	16	64863557	5.382e-09	1	16:64863557_TACAC/T
360	120	16:64899481:A:C	16:64899481_A/C	16	64899481	4.854e-08	1	16:64899481_A/C
361	120	16:65101981:G:GGA	16:65101981_GGA/G	16	65101981	4.123e-15	5	16:65101981_GGA/G;16:64936928_G/A;16:64988854_A/AT;16:65044874_T/TTA;16:65098872_G/A
362	120	16:65184288:G:T	16:65184288_T/G	16	65184288	3.087e-12	2	16:65184288_T/G;16:65229345_C/G
363	120	16:65273139:A:C	16:65273139_C/A	16	65273139	9.623e-29	5	16:65273139_C/A;16:65257435_A/AC;16:65263379_CTGATGA/C;16:65265098_A/T;16:65271060_C/G
364	121	16:66932165:C:CAAAAAAA	16:66932165_CAAAAAAA/C	16	66932165	4.669e-10	1	16:66932165_CAAAAAAA/C
365	122	17:15134006:C:T	17:15134006_C/T	17	15134006	2.053e-18	3	17:15134006_C/T;17:15149778_G/C;17:15122469_C/CA
366	122	17:15149336:C:CA	17:15149336_C/CA	17	15149336	3.37e-09	3	17:15149336_C/CA;17:15149778_G/C;17:15122469_C/CA
367	122	17:15195279:C:T	17:15195279_C/T	17	15195279	5.045e-13	2	17:15195279_C/T;17:15187558_G/T
368	123	17:17126736:T:TCTGC	17:17126736_T/TCTGC	17	17126736	3.084e-13	6	17:17126736_T/TCTGC;17:17155676_A/T;17:17172166_AT/A;17:17178408_A/AT;17:17192157_T/C;17:17106897_CCTAA/C
369	124	17:17724466:T:TACACAC	17:17724466_T/TACACAC	17	17724466	7.657e-09	1	17:17724466_T/TACACAC
370	125	18:20070864:A:AT	18:20070864_A/AT	18	20070864	1.085e-12	1	18:20070864_A/AT
371	126	18:25683444:T:TAC	18:25683444_TAC/T	18	25683444	9.855e-09	1	18:25683444_TAC/T
372	126	18:25765493:G:T	18:25765493_T/G	18	25765493	8.056e-10	1	18:25765493_T/G
373	127	18:26115728:A:G	18:26115728_G/A	18	26115728	3.3e-08	1	18:26115728_G/A
374	127	18:26267775:C:CA	18:26267775_CA/C	18	26267775	1.972e-11	2	18:26267775_CA/C;18:26316237_T/A
375	128	18:34204659:A:AG	18:34204659_AG/A	18	34204659	6.854e-16	3	18:34204659_AG/A;18:34232657_G/A;18:34187236_A/G
376	128	18:34289285:G:T	18:34289285_G/T	18	34289285	4.503e-16	3	18:34289285_G/T;18:34730903_A/G;18:34267369_C/T
377	129	19:5043792:T:TG	19:5043792_T/TG	19	5043792	8.416e-09	1	19:5043792_T/TG
378	130	19:11261861:A:T	19:11261861_T/A	19	11261861	1.506e-08	1	19:11261861_T/A
379	131	19:36535971:C:CTTTA	19:36535971_C/CTTTA	19	36535971	4.398e-10	1	19:36535971_C/CTTTA
380	132	19:39159383:C:CAG	19:39159383_C/CAG	19	39159383	1.342e-15	2	19:39159383_C/CAG;19:39251584_G/C
381	133	19:40822873:G:GTA	19:40822873_G/GTA	19	40822873	8.941e-13	2	19:40822873_G/GTA;19:40843195_A/AATTATTATT
382	134	19:45413233:G:T	19:45413233_G/T	19	45413233	4.114e-13	1	19:45413233_G/T
383	135	20:25709198:A:G	20:25709198_G/A	20	25709198	3.316e-11	2	20:25709198_G/A;20:26137316_A/AT
384	136	20:36709047:C:T	20:36709047_C/T	20	36709047	3.124e-11	1	20:36709047_C/T
385	136	20:36794073:A:AAC	20:36794073_AAC/A	20	36794073	8.633e-12	3	20:36794073_AAC/A;20:36821427_TGTGG/T;20:36831704_CT/C
386	136	20:36807472:A:C	20:36807472_C/A	20	36807472	2.252e-09	3	20:36807472_C/A;20:36827873_TAAAAAG/T;20:36829404_AT/A
387	136	20:36809169:A:C	20:36809169_C/A	20	36809169	2.876e-18	4	20:36809169_C/A;20:36813216_CAA/C;20:36829404_AT/A;20:36834874_C/CT
388	136	20:36812857:C:G	20:36812857_C/G	20	36812857	9.498e-11	1	20:36812857_C/G
389	136	20:36821082:G:T	20:36821082_T/G	20	36821082	5.772e-13	4	20:36821082_T/G;20:36829404_AT/A;20:36844881_C/A;20:36784770_T/C
390	136	20:36823005:A:T	20:36823005_T/A	20	36823005	2.28e-10	1	20:36823005_T/A
391	136	20:36823023:A:C	20:36823023_A/C	20	36823023	1.37e-08	1	20:36823023_A/C
392	136	20:36842357:C:CT	20:36842357_C/CT	20	36842357	7.95e-91	8	20:36842357_C/CT;20:36844881_C/A;20:36845738_C/T;20:36814595_CAAAAA/C;20:36828305_G/A;20:36829404_AT/A;20:36831704_CT/C;20:36834874_C/CT
393	136	20:36869005:A:G	20:36869005_G/A	20	36869005	4.751e-14	1	20:36869005_G/A
394	136	20:36875402:A:G	20:36875402_G/A	20	36875402	5.029e-10	2	20:36875402_G/A;20:36840716_C/CG
395	136	20:36878130:T:TGGAGGGAG	20:36878130_T/TGGAGGGAG	20	36878130	1.781e-37	6	20:36878130_T/TGGAGGGAG;20:36886397_G/A;20:36897286_G/A;20:36827873_TAAAAAG/T;20:36840716_C/CG;20:36859711_G/A
396	136	20:36887855:G:GTA	20:36887855_GTA/G	20	36887855	9.002e-11	2	20:36887855_GTA/G;20:36859711_G/A
397	136	20:36887858:C:T	20:36887858_T/C	20	36887858	2.738e-25	5	20:36887858_T/C;20:36897290_C/T;20:36905894_T/C;20:36844881_C/A;20:36879969_CT/C
398	137	20:57466093:G:T	20:57466093_G/T	20	57466093	4.257e-08	1	20:57466093_G/T
399	138	20:61165192:C:T	20:61165192_T/C	20	61165192	3.674e-09	1	20:61165192_T/C
400	139	21:35377736:A:AT	21:35377736_A/AT	21	35377736	1.357e-08	1	21:35377736_A/AT
401	140	22:28181044:C:CCACA	22:28181044_CCACA/C	22	28181044	1.301e-12	1	22:28181044_CCACA/C
402	141	22:38986091:C:CACAAA	22:38986091_C/CACAAA	22	38986091	7.78e-22	10	22:38986091_C/CACAAA;22:39009411_T/TATATA;22:39070861_A/G;22:39077058_C/T;22:39143336_C/CA;22:39153942_AC/A;22:39166352_C/T;22:38898416_C/CA;22:38931415_C/CCA;22:38942299_G/GC
403	141	22:39223261:C:CTTTCTTTTTTTTTT	22:39223261_CTTTCTTTTTTTTTT/C	22	39223261	3.69e-08	3	22:39223261_CTTTCTTTTTTTTTT/C;22:38942299_G/GC;22:39166352_C/T

## Sheet: Table 9 leadSNPs_female
No	GenomicLocus	uniqID	rsID	chr	pos	p	nIndSigSNPs	IndSigSNPs
1	1	1:6296238:G:T	1:6296238_T/G	1	6296238	9.126e-10	1	1:6296238_T/G
2	2	1:10357806:C:G	1:10357806_G/C	1	10357806	4.924e-08	1	1:10357806_G/C
3	2	1:10698968:A:AGGCCGC	1:10698968_A/AGGCCGC	1	10698968	1.286e-09	1	1:10698968_A/AGGCCGC
4	3	1:39954548:A:AAT	1:39954548_A/AAT	1	39954548	3.357e-09	2	1:39954548_A/AAT;1:39950003_AT/A
5	4	1:45012273:A:C	1:45012273_A/C	1	45012273	3.689e-18	4	1:45012273_A/C;1:45052756_GT/G;1:45005996_G/A;1:45006000_T/C
6	5	1:87896499:C:CT	1:87896499_C/CT	1	87896499	6.617e-17	3	1:87896499_C/CT;1:87932108_G/GA;1:87893132_G/A
7	6	1:156474929:G:GC	1:156474929_G/GC	1	156474929	4.307e-10	1	1:156474929_G/GC
8	7	1:207877509:C:T	1:207877509_C/T	1	207877509	3.508e-08	2	1:207877509_C/T;1:207846068_G/A
9	7	1:207898861:C:CT	1:207898861_C/CT	1	207898861	5.348e-13	8	1:207898861_C/CT;1:207919080_G/GAAT;1:208005668_C/CGTTTTCATATT;1:208022251_ATATAT/A;1:208048384_T/A;1:207879626_C/T;1:207880328_A/G;1:207889329_C/T
10	7	1:208015400:G:GT	1:208015400_G/GT	1	208015400	7.756e-33	7	1:208015400_G/GT;1:208062260_T/C;1:208071459_T/C;1:207846068_G/A;1:207880328_A/G;1:207919080_G/GAAT;1:208001215_TA/T
11	7	1:208028156:A:AC	1:208028156_AC/A	1	208028156	2.751e-09	1	1:208028156_AC/A
12	7	1:208038919:C:CGTGT	1:208038919_CGTGT/C	1	208038919	1.696e-11	11	1:208038919_CGTGT/C;1:208048384_T/A;1:208053024_GT/G;1:208053282_A/G;1:208053785_T/C;1:207889329_C/T;1:207919080_G/GAAT;1:207999200_C/T;1:208005668_C/CGTTTTCATATT;1:208022251_ATATAT/A;1:208032376_G/A
13	7	1:208112007:G:GT	1:208112007_GT/G	1	208112007	7.248e-10	2	1:208112007_GT/G;1:208101656_C/T
14	7	1:208129239:G:GTATGAC	1:208129239_G/GTATGAC	1	208129239	5.478e-43	14	1:208129239_G/GTATGAC;1:208140763_TTC/T;1:208142894_A/G;1:208145073_C/T;1:208150335_T/C;1:207999200_C/T;1:208032376_G/A;1:208048384_T/A;1:208053024_GT/G;1:208053282_A/G;1:208053785_T/C;1:208063100_G/GA;1:208093719_A/G;1:208101656_C/T
15	8	1:216734001:A:T	1:216734001_T/A	1	216734001	1.367e-08	1	1:216734001_T/A
16	9	2:17700575:C:CA	2:17700575_C/CA	2	17700575	3.228e-08	1	2:17700575_C/CA
17	10	2:19870341:C:T	2:19870341_C/T	2	19870341	3.947e-08	1	2:19870341_C/T
18	11	2:27730940:C:T	2:27730940_T/C	2	27730940	1.009e-18	5	2:27730940_T/C;2:27739880_CT/C;2:27810518_C/CT;2:27582035_A/G;2:27635463_A/G
19	12	2:60027233:C:CG	2:60027233_C/CG	2	60027233	1.095e-10	1	2:60027233_C/CG
20	13	2:66725062:C:T	2:66725062_T/C	2	66725062	1.112e-10	1	2:66725062_T/C
21	14	2:179227287:A:G	2:179227287_G/A	2	179227287	4.018e-08	3	2:179227287_G/A;2:179267654_T/C;2:179682997_T/G
22	14	2:179518911:T:TAGC	2:179518911_TAGC/T	2	179518911	1.668e-10	6	2:179518911_TAGC/T;2:179672711_T/C;2:179696164_A/T;2:179732980_A/G;2:179267654_T/C;2:179506790_A/T
23	14	2:179704604:A:G	2:179704604_G/A	2	179704604	5.69e-10	1	2:179704604_G/A
24	14	2:179713668:C:T	2:179713668_T/C	2	179713668	4.212e-13	9	2:179713668_T/C;2:179737610_G/A;2:179747078_A/G;2:179747326_C/T;2:179754194_T/C;2:179767733_G/A;2:179777279_A/T;2:179672711_T/C;2:179690968_G/T
25	14	2:179721046:A:G	2:179721046_G/A	2	179721046	4.679e-42	12	2:179721046_G/A;2:179732980_A/G;2:179747078_A/G;2:179753549_G/A;2:179754194_T/C;2:179758007_C/T;2:179785422_TAC/T;2:179267654_T/C;2:179383730_C/G;2:179506790_A/T;2:179682997_T/G;2:179696164_A/T
26	14	2:179757948:C:CT	2:179757948_C/CT	2	179757948	6.148e-13	3	2:179757948_C/CT;2:179758007_C/T;2:179747078_A/G
27	14	2:179758552:A:G	2:179758552_A/G	2	179758552	4.864e-08	6	2:179758552_A/G;2:179767733_G/A;2:179777279_A/T;2:179785422_TAC/T;2:179851061_T/A;2:179737610_G/A
28	14	2:179787823:A:T	2:179787823_A/T	2	179787823	6.927e-17	2	2:179787823_A/T;2:179753549_G/A
29	14	2:179839888:A:G	2:179839888_G/A	2	179839888	4.601e-20	5	2:179839888_G/A;2:179868496_T/A;2:179647824_G/A;2:179713329_C/G;2:179740338_A/G
30	14	2:179851886:C:T	2:179851886_T/C	2	179851886	7.159e-21	11	2:179851886_T/C;2:179856304_G/C;2:179737610_G/A;2:179747326_C/T;2:179753549_G/A;2:179754194_T/C;2:179758007_C/T;2:179767733_G/A;2:179777279_A/T;2:179785422_TAC/T;2:179851061_T/A
31	14	2:179893432:A:T	2:179893432_A/T	2	179893432	5.053e-09	1	2:179893432_A/T
32	15	2:201170509:C:CA	2:201170509_CA/C	2	201170509	2.815e-13	5	2:201170509_CA/C;2:201180579_C/CAA;2:201198058_CT/C;2:201198623_CATT/C;2:201227500_G/GT
33	16	2:220297581:C:CA	2:220297581_C/CA	2	220297581	2.022e-17	5	2:220297581_C/CA;2:220299018_T/C;2:220212410_AAT/A;2:220232850_C/T;2:220294782_A/AG
34	16	2:220353532:A:C	2:220353532_C/A	2	220353532	1.937e-08	1	2:220353532_C/A
35	17	2:228143966:T:TTTG	2:228143966_TTTG/T	2	228143966	2.439e-11	1	2:228143966_TTTG/T
36	18	2:232290935:A:G	2:232290935_G/A	2	232290935	8.701e-10	2	2:232290935_G/A;2:232273812_T/TG
37	19	3:24462852:T:TA	3:24462852_T/TA	3	24462852	1.735e-10	1	3:24462852_T/TA
38	20	3:38632786:C:CTT	3:38632786_CTT/C	3	38632786	3.612e-10	1	3:38632786_CTT/C
39	20	3:38676579:T:TA	3:38676579_T/TA	3	38676579	3.866e-12	2	3:38676579_T/TA;3:38666221_G/A
40	20	3:38778618:C:T	3:38778618_T/C	3	38778618	1.681e-09	2	3:38778618_T/C;3:38787588_A/C
41	21	3:48943646:C:CA	3:48943646_C/CA	3	48943646	7.171e-10	4	3:48943646_C/CA;3:48984874_C/CA;3:49552704_AT/A;3:48904123_C/CACTCTGTTGCTCAGGCTCAAGTACAGTG
42	21	3:49487292:C:CT	3:49487292_C/CT	3	49487292	2.813e-08	9	3:49487292_C/CT;3:49552704_AT/A;3:48854758_CAATAAATAAATA/C;3:48904123_C/CACTCTGTTGCTCAGGCTCAAGTACAGTG;3:48918007_CT/C;3:48984874_C/CA;3:49002631_C/CA;3:49427369_CAA/C;3:49446228_CT/C
43	21	3:49771995:G:T	3:49771995_T/G	3	49771995	3.16e-12	13	3:49771995_T/G;3:49835648_G/GT;3:50008623_T/TGGGAGGCAGAGGTTGCG;3:50052867_T/A;3:50149847_TAAAAAAAAAA/T;3:48854758_CAATAAATAAATA/C;3:48918007_CT/C;3:49427369_CAA/C;3:49431028_CT/C;3:49446228_CT/C;3:49528748_G/GT;3:49642946_AAT/A;3:49749648_C/CA
44	22	3:53519770:C:CT	3:53519770_C/CT	3	53519770	3.902e-10	3	3:53519770_C/CT;3:53286860_C/CT;3:53509780_G/GCT
45	23	3:69412154:A:T	3:69412154_A/T	3	69412154	1.194e-10	2	3:69412154_A/T;3:69412399_G/GT
46	24	3:122230827:T:TAAAGGGA	3:122230827_T/TAAAGGGA	3	122230827	5.454e-09	1	3:122230827_T/TAAAGGGA
47	25	3:141112859:C:CTT	3:141112859_CTT/C	3	141112859	1.793e-09	1	3:141112859_CTT/C
48	26	3:156607089:G:GA	3:156607089_G/GA	3	156607089	4.168e-08	1	3:156607089_G/GA
49	27	3:171759410:C:CT	3:171759410_C/CT	3	171759410	1.38e-16	4	3:171759410_C/CT;3:171771566_CA/C;3:171799136_C/CT;3:171817715_C/CT
50	28	3:172126618:C:T	3:172126618_C/T	3	172126618	9.475e-09	2	3:172126618_C/T;3:172129815_A/C
51	29	3:179173224:A:T	3:179173224_A/T	3	179173224	1.64e-11	1	3:179173224_A/T
52	30	4:23951018:C:G	4:23951018_C/G	4	23951018	2.597e-09	1	4:23951018_C/G
53	31	4:83254647:T:TA	4:83254647_T/TA	4	83254647	4.709e-09	1	4:83254647_T/TA
54	32	4:148974602:C:T	4:148974602_T/C	4	148974602	1.457e-12	1	4:148974602_T/C
55	32	4:148981178:C:CGA	4:148981178_C/CGA	4	148981178	4.895e-08	1	4:148981178_C/CGA
56	32	4:149223554:A:AGGT	4:149223554_A/AGGT	4	149223554	6.017e-11	1	4:149223554_A/AGGT
57	33	5:75063620:C:CAAT	5:75063620_C/CAAT	5	75063620	4.87e-08	1	5:75063620_C/CAAT
58	34	5:79038927:C:T	5:79038927_T/C	5	79038927	4.447e-08	1	5:79038927_T/C
59	35	5:89392719:T:TCA	5:89392719_T/TCA	5	89392719	3.515e-09	1	5:89392719_T/TCA
60	36	5:121868475:T:TA	5:121868475_T/TA	5	121868475	7.592e-10	1	5:121868475_T/TA
61	37	5:136979043:C:CA	5:136979043_CA/C	5	136979043	6.859e-09	2	5:136979043_CA/C;5:137000719_T/C
62	37	5:137311226:C:CCA	5:137311226_CCA/C	5	137311226	2.788e-22	10	5:137311226_CCA/C;5:137482988_A/AAT;5:137531260_TATATA/T;5:137570428_T/TACAC;5:137588937_C/T;5:137607596_T/G;5:137823225_T/C;5:137000719_T/C;5:137006660_C/CA;5:137306635_C/G
63	37	5:137338521:A:AT	5:137338521_AT/A	5	137338521	2.959e-16	16	5:137338521_AT/A;5:137341152_AT/A;5:137395721_C/CT;5:137397539_C/CT;5:137398653_T/TA;5:137399078_AT/A;5:137450295_C/CA;5:137003688_C/CTGTACAAG;5:137208912_TA/T;5:137237100_GA/G;5:137242459_TG/T;5:137245227_ATT/A;5:137254533_C/CT;5:137256445_T/TA;5:137290229_A/G;5:137290308_AT/A
64	37	5:137430356:C:CA	5:137430356_C/CA	5	137430356	1.857e-08	2	5:137430356_C/CA;5:137306635_C/G
65	37	5:137541385:G:GA	5:137541385_GA/G	5	137541385	3.361e-10	8	5:137541385_GA/G;5:137570428_T/TACAC;5:137578598_G/A;5:137591919_T/TA;5:137620088_AT/A;5:137717651_CT/C;5:137306635_C/G;5:137482988_A/AAT
66	37	5:137787292:C:CCTCAATGAT	5:137787292_CCTCAATGAT/C	5	137787292	3.725e-09	3	5:137787292_CCTCAATGAT/C;5:137717651_CT/C;5:137739366_C/CA
67	38	5:142627256:T:TTGGA	5:142627256_T/TTGGA	5	142627256	8.871e-10	1	5:142627256_T/TTGGA
68	39	5:172487866:C:G	5:172487866_C/G	5	172487866	1.085e-09	4	5:172487866_C/G;5:172643468_GC/G;5:172644017_C/T;5:172475613_A/G
69	39	5:172583611:C:CT	5:172583611_C/CT	5	172583611	1.028e-13	12	5:172583611_C/CT;5:172617420_AT/A;5:172625690_C/T;5:172630811_C/G;5:172643468_GC/G;5:172675053_C/G;5:172475613_A/G;5:172492673_T/TC;5:172501304_C/CA;5:172523457_CCCCTCTCCT/C;5:172551922_CT/C;5:172561294_C/T
70	39	5:172645265:C:T	5:172645265_C/T	5	172645265	2.602e-09	3	5:172645265_C/T;5:172673979_TA/T;5:172625690_C/T
71	39	5:172653978:C:CT	5:172653978_C/CT	5	172653978	3.855e-21	6	5:172653978_C/CT;5:172670611_C/CT;5:172675053_C/G;5:172630811_C/G;5:172643468_GC/G;5:172644017_C/T
72	39	5:172677991:C:T	5:172677991_T/C	5	172677991	1.516e-08	3	5:172677991_T/C;5:172670611_C/CT;5:172675053_C/G
73	40	6:7538279:C:G	6:7538279_G/C	6	7538279	2.413e-08	1	6:7538279_G/C
74	41	6:22136160:C:T	6:22136160_C/T	6	22136160	2.532e-09	1	6:22136160_C/T
75	42	6:36817113:A:G	6:36817113_A/G	6	36817113	5.917e-16	7	6:36817113_A/G;6:36848369_G/GATAAA;6:36873787_T/G;6:36879464_G/A;6:36775030_A/G;6:36782951_C/CA;6:36804187_A/G
76	43	6:118537249:G:T	6:118537249_G/T	6	118537249	5.741e-16	4	6:118537249_G/T;6:118547648_T/TACAC;6:118554135_G/GT;6:118528018_C/T
77	43	6:118551502:C:CA	6:118551502_C/CA	6	118551502	5.924e-20	1	6:118551502_C/CA
78	43	6:118559589:A:AAAT	6:118559589_AAAT/A	6	118559589	3.688e-18	3	6:118559589_AAAT/A;6:118559658_T/A;6:118570514_A/G
79	43	6:118571519:C:T	6:118571519_C/T	6	118571519	6.638e-09	4	6:118571519_C/T;6:118625560_A/AAG;6:118649223_C/T;6:119017577_C/CCTCCCTG
80	43	6:118653075:A:G	6:118653075_G/A	6	118653075	7.715e-27	10	6:118653075_G/A;6:118695296_C/T;6:118933422_TA/T;6:118518754_T/C;6:118532368_G/C;6:118533934_G/C;6:118547124_A/AC;6:118547648_T/TACAC;6:118570514_A/G;6:118610131_G/A
81	43	6:118677561:A:ATTAG	6:118677561_A/ATTAG	6	118677561	2.757e-49	15	6:118677561_A/ATTAG;6:118702919_A/T;6:118714230_C/CAA;6:118723322_T/TA;6:118812359_T/C;6:118819758_TA/T;6:118824994_C/CA;6:118931224_T/TA;6:118528018_C/T;6:118554135_G/GT;6:118559658_T/A;6:118607968_T/TTG;6:118609176_T/TTG;6:118618906_TATATATATATA/T;6:118625560_A/AAG
82	43	6:118685624:A:AAC	6:118685624_AAC/A	6	118685624	7.326e-13	1	6:118685624_AAC/A
83	43	6:118713250:C:CT	6:118713250_CT/C	6	118713250	3.335e-14	2	6:118713250_CT/C;6:118649223_C/T
84	43	6:118812403:C:T	6:118812403_T/C	6	118812403	4.416e-32	7	6:118812403_T/C;6:118826572_CAAAAAAAAAAA/C;6:118907053_C/T;6:118993949_A/G;6:119012902_C/CA;6:118570514_A/G;6:118714230_C/CAA
85	43	6:118864074:A:AC	6:118864074_A/AC	6	118864074	2.53e-13	3	6:118864074_A/AC;6:118914450_T/C;6:118936048_T/C
86	43	6:118927176:C:CA	6:118927176_C/CA	6	118927176	1.373e-15	4	6:118927176_C/CA;6:118714230_C/CAA;6:118812359_T/C;6:118819758_TA/T
87	43	6:118936032:C:T	6:118936032_T/C	6	118936032	1.555e-17	1	6:118936032_T/C
88	43	6:119000084:A:ACTGT	6:119000084_A/ACTGT	6	119000084	8.846e-35	15	6:119000084_A/ACTGT;6:119012902_C/CA;6:118559658_T/A;6:118607968_T/TTG;6:118609176_T/TTG;6:118618906_TATATATATATA/T;6:118714230_C/CAA;6:118723322_T/TA;6:118727291_T/C;6:118812359_T/C;6:118819758_TA/T;6:118876588_C/CA;6:118879229_G/A;6:118914846_TA/T;6:118921964_T/TAA
89	43	6:119061868:G:GT	6:119061868_G/GT	6	119061868	1.818e-10	4	6:119061868_G/GT;6:118727291_T/C;6:118748970_C/G;6:119033447_A/G
90	44	6:121676951:C:T	6:121676951_C/T	6	121676951	1.263e-08	1	6:121676951_C/T
91	44	6:121735015:A:C	6:121735015_C/A	6	121735015	1.645e-08	2	6:121735015_C/A;6:121747463_G/A
92	44	6:121735545:C:T	6:121735545_T/C	6	121735545	1.394e-09	3	6:121735545_T/C;6:121780212_T/A;6:121721088_G/A
93	44	6:121739556:C:CA	6:121739556_C/CA	6	121739556	2.494e-13	3	6:121739556_C/CA;6:121747463_G/A;6:121721088_G/A
94	44	6:121747462:A:AG	6:121747462_AG/A	6	121747462	2.466e-09	3	6:121747462_AG/A;6:121747463_G/A;6:121716665_GTA/G
95	44	6:121760057:C:CT	6:121760057_CT/C	6	121760057	1.304e-13	2	6:121760057_CT/C;6:121603628_A/ATTTTAAGATGAAAG
96	44	6:121766728:G:GA	6:121766728_G/GA	6	121766728	5.822e-31	14	6:121766728_G/GA;6:121769905_A/AT;6:121776131_CTTTTTTTT/C;6:121780212_T/A;6:121780288_T/TAC;6:121783694_C/A;6:121784746_ATTTTTTTT/A;6:121788731_C/T;6:121793534_CT/C;6:121797942_C/CA;6:121836362_T/TTTTG;6:121716665_GTA/G;6:121747463_G/A;6:121762233_T/C
97	44	6:121796816:A:AT	6:121796816_A/AT	6	121796816	4.421e-11	9	6:121796816_A/AT;6:121836362_T/TTTTG;6:121762233_T/C;6:121769905_A/AT;6:121773684_C/A;6:121783694_C/A;6:121784746_ATTTTTTTT/A;6:121788731_C/T;6:121793534_CT/C
98	44	6:121902869:A:G	6:121902869_G/A	6	121902869	9.423e-12	2	6:121902869_G/A;6:121901430_CTG/C
99	44	6:121959119:C:T	6:121959119_T/C	6	121959119	1.525e-14	6	6:121959119_T/C;6:121979634_T/G;6:122002812_T/A;6:122168968_T/TA;6:122198578_C/CA;6:122251012_C/CA
100	44	6:121961007:A:AT	6:121961007_A/AT	6	121961007	3.047e-16	2	6:121961007_A/AT;6:121979634_T/G
101	44	6:122096217:T:TA	6:122096217_TA/T	6	122096217	2.394e-10	3	6:122096217_TA/T;6:121951969_C/CTT;6:122080416_G/T
102	44	6:122099524:C:G	6:122099524_C/G	6	122099524	1.769e-14	3	6:122099524_C/G;6:122168968_T/TA;6:122090064_C/T
103	44	6:122103377:A:AT	6:122103377_AT/A	6	122103377	1.786e-12	4	6:122103377_AT/A;6:122109096_G/GT;6:121909036_ATCT/A;6:122099034_A/T
104	44	6:122113614:C:CT	6:122113614_CT/C	6	122113614	2.486e-49	12	6:122113614_CT/C;6:122168968_T/TA;6:122198578_C/CA;6:122219125_A/G;6:122246376_G/A;6:121909036_ATCT/A;6:121931693_C/A;6:121963596_T/G;6:121979634_T/G;6:122090056_T/C;6:122099034_A/T;6:122109096_G/GT
105	44	6:122118918:C:CTG	6:122118918_CTG/C	6	122118918	2.567e-11	3	6:122118918_CTG/C;6:122251012_C/CA;6:122002812_T/A
106	44	6:122172044:A:T	6:122172044_T/A	6	122172044	4.025e-13	1	6:122172044_T/A
107	44	6:122284719:T:TA	6:122284719_T/TA	6	122284719	1.417e-09	6	6:122284719_T/TA;6:121909036_ATCT/A;6:121931693_C/A;6:122099034_A/T;6:122219125_A/G;6:122246376_G/A
108	44	6:122363070:C:T	6:122363070_C/T	6	122363070	1.3e-08	2	6:122363070_C/T;6:122013035_C/T
109	44	6:122514171:C:CTTTT	6:122514171_CTTTT/C	6	122514171	2.22e-15	4	6:122514171_CTTTT/C;6:122679830_CT/C;6:122433242_C/A;6:122484846_CA/C
110	45	7:93549363:C:G	7:93549363_G/C	7	93549363	7.132e-23	8	7:93549363_G/C;7:93559521_C/T;7:93569920_T/TA;7:93530510_C/T;7:93533839_T/C;7:93539158_GA/G;7:93541369_T/TA;7:93546312_C/CTG
111	46	7:100054937:A:ATTC	7:100054937_ATTC/A	7	100054937	1.27e-09	3	7:100054937_ATTC/A;7:100197866_G/A;7:100209284_C/T
112	46	7:100121003:C:CA	7:100121003_CA/C	7	100121003	3.715e-13	3	7:100121003_CA/C;7:99843724_CT/C;7:100092311_A/G
113	46	7:100254817:C:CT	7:100254817_CT/C	7	100254817	1.336e-11	9	7:100254817_CT/C;7:100346498_AT/A;7:100360595_GT/G;7:100389928_G/T;7:100455662_C/T;7:100492412_C/T;7:100197866_G/A;7:100209284_C/T;7:100250044_CA/C
114	46	7:100261913:T:TCTGA	7:100261913_TCTGA/T	7	100261913	7.49e-10	1	7:100261913_TCTGA/T
115	46	7:100295010:A:AAGGACAAGGTTGTGTACTCC	7:100295010_A/AAGGACAAGGTTGTGTACTCC	7	100295010	3.942e-29	12	7:100295010_A/AAGGACAAGGTTGTGTACTCC;7:100298164_G/GA;7:100299203_G/A;7:100359117_C/T;7:100422481_T/G;7:100477445_A/G;7:100540556_A/G;7:100663854_T/C;7:100092311_A/G;7:100235458_A/AT;7:100271438_GCGC/G;7:100278980_T/TA
116	46	7:100316052:C:G	7:100316052_C/G	7	100316052	2.813e-16	6	7:100316052_C/G;7:100346498_AT/A;7:100360595_GT/G;7:100389928_G/T;7:100455662_C/T;7:100250044_CA/C
117	46	7:100342492:A:G	7:100342492_G/A	7	100342492	1.92e-08	1	7:100342492_G/A
118	46	7:100360367:C:CT	7:100360367_C/CT	7	100360367	2.822e-10	7	7:100360367_C/CT;7:100360595_GT/G;7:100381752_CT/C;7:100389928_G/T;7:100250044_CA/C;7:100346498_AT/A;7:100351291_T/TA
119	46	7:100370445:G:GAA	7:100370445_GAA/G	7	100370445	1.691e-17	7	7:100370445_GAA/G;7:100381752_CT/C;7:100389928_G/T;7:100408900_T/TA;7:100432977_T/TA;7:100346498_AT/A;7:100360595_GT/G
120	46	7:100373832:C:T	7:100373832_C/T	7	100373832	4.13e-09	2	7:100373832_C/T;7:100299203_G/A
121	46	7:100496639:A:AAT	7:100496639_A/AAT	7	100496639	1.522e-49	17	7:100496639_A/AAT;7:100508250_CTT/C;7:100518458_C/T;7:100519672_AT/A;7:100522355_G/A;7:100525559_C/G;7:100532540_T/C;7:100540556_A/G;7:100550079_A/G;7:100611003_G/A;7:100618993_A/G;7:100359117_C/T;7:100403862_T/A;7:100422481_T/G;7:100432977_T/TA;7:100446121_A/AAAAT;7:100477445_A/G
122	46	7:100501428:T:TA	7:100501428_TA/T	7	100501428	3.035e-20	8	7:100501428_TA/T;7:100508250_CTT/C;7:100518458_C/T;7:100519672_AT/A;7:100533822_T/G;7:100408900_T/TA;7:100446121_A/AAAAT;7:100455662_C/T
123	46	7:100535141:A:AT	7:100535141_AT/A	7	100535141	3.667e-20	7	7:100535141_AT/A;7:100403862_T/A;7:100446121_A/AAAAT;7:100518458_C/T;7:100519672_AT/A;7:100532540_T/C;7:100533822_T/G
124	46	7:100542028:C:CT	7:100542028_CT/C	7	100542028	2.385e-09	5	7:100542028_CT/C;7:100550079_A/G;7:100553820_AT/A;7:100533822_T/G;7:100535848_AT/A
125	46	7:100610614:C:T	7:100610614_C/T	7	100610614	6.422e-17	8	7:100610614_C/T;7:100611003_G/A;7:100611121_A/C;7:100614513_A/G;7:100618993_A/G;7:100532540_T/C;7:100550079_A/G;7:100553820_AT/A
126	46	7:100614943:C:T	7:100614943_T/C	7	100614943	5.227e-10	1	7:100614943_T/C
127	46	7:100759065:T:TTC	7:100759065_TTC/T	7	100759065	3.879e-11	3	7:100759065_TTC/T;7:100618993_A/G;7:100717767_CT/C
128	46	7:100784595:A:AT	7:100784595_AT/A	7	100784595	1.717e-11	1	7:100784595_AT/A
129	47	7:116432139:A:AT	7:116432139_A/AT	7	116432139	2.543e-11	2	7:116432139_A/AT;7:116453279_CT/C
130	48	7:123440559:A:G	7:123440559_A/G	7	123440559	2.565e-08	1	7:123440559_A/G
131	49	7:130965408:A:AT	7:130965408_AT/A	7	130965408	5.671e-28	6	7:130965408_AT/A;7:130969771_C/T;7:130971864_T/TCAAAA;7:130993349_CTT/C;7:131192450_C/CA;7:131211266_G/GA
132	49	7:130980127:A:G	7:130980127_A/G	7	130980127	4.859e-12	5	7:130980127_A/G;7:130984762_G/A;7:130993349_CTT/C;7:131004382_G/C;7:130971864_T/TCAAAA
133	49	7:131204793:C:T	7:131204793_T/C	7	131204793	7.362e-09	3	7:131204793_T/C;7:131211266_G/GA;7:130993349_CTT/C
134	50	7:136569416:C:T	7:136569416_T/C	7	136569416	1.458e-15	4	7:136569416_T/C;7:136560679_T/C;7:136564793_C/CT;7:136566533_A/G
135	50	7:136595547:A:AGT	7:136595547_A/AGT	7	136595547	8.482e-24	6	7:136595547_A/AGT;7:136601907_CT/C;7:136622242_T/TAATA;7:136638281_A/C;7:136642634_T/C;7:136656478_T/A
136	51	9:99165257:C:CT	9:99165257_C/CT	9	99165257	4.819e-08	1	9:99165257_C/CT
137	52	9:128289343:T:TTTTG	9:128289343_TTTTG/T	9	128289343	1.34e-18	15	9:128289343_TTTTG/T;9:128298864_T/TATTCATTC;9:128374937_TAAATAGAGGC/T;9:128391145_T/TCAA;9:128455819_C/CAT;9:128455969_T/C;9:128475379_T/C;9:128498594_C/T;9:128153351_C/CA;9:128205977_T/C;9:128207431_G/C;9:128221686_C/T;9:128249894_T/TA;9:128253418_C/CA;9:128266159_CTTTTTTTTTTT/C
138	52	9:128455827:C:T	9:128455827_C/T	9	128455827	7.795e-09	1	9:128455827_C/T
139	53	9:129349654:C:CTG	9:129349654_CTG/C	9	129349654	4.806e-08	1	9:129349654_CTG/C
140	54	10:18646118:A:C	10:18646118_C/A	10	18646118	6.155e-09	1	10:18646118_C/A
141	55	10:29821089:C:T	10:29821089_C/T	10	29821089	6.368e-10	1	10:29821089_C/T
142	56	10:63174865:A:C	10:63174865_C/A	10	63174865	4.728e-08	1	10:63174865_C/A
143	57	11:14063941:G:GA	11:14063941_G/GA	11	14063941	4.247e-13	4	11:14063941_G/GA;11:14068251_T/C;11:14079389_AAC/A;11:14057190_GGTC/G
144	58	11:44978052:C:CT	11:44978052_C/CT	11	44978052	8.916e-11	2	11:44978052_C/CT;11:44974800_G/A
145	59	11:61573684:C:T	11:61573684_T/C	11	61573684	2.032e-26	4	11:61573684_T/C;11:61591636_C/G;11:61602458_CCCA/C;11:61625723_CA/C
146	59	11:61648649:A:AAATG	11:61648649_AAATG/A	11	61648649	4.521e-08	1	11:61648649_AAATG/A
147	60	11:128764570:A:G	11:128764570_G/A	11	128764570	5.932e-09	1	11:128764570_G/A
148	60	11:128764922:A:G	11:128764922_G/A	11	128764922	1.909e-08	1	11:128764922_G/A
149	60	11:128768938:C:T	11:128768938_C/T	11	128768938	2.811e-10	1	11:128768938_C/T
150	61	12:2178760:C:G	12:2178760_G/C	12	2178760	2.802e-18	2	12:2178760_G/C;12:2180176_T/C
151	62	12:24710424:C:T	12:24710424_T/C	12	24710424	1.05e-10	5	12:24710424_T/C;12:24720901_AC/A;12:24735563_C/CA;12:24772297_A/T;12:24705882_CTT/C
152	62	12:24758480:A:G	12:24758480_G/A	12	24758480	1.458e-39	6	12:24758480_G/A;12:24772297_A/T;12:24819376_A/AAAAT;12:24686251_G/A;12:24705882_CTT/C;12:24720901_AC/A
153	63	12:26345830:C:CCTA	12:26345830_CCTA/C	12	26345830	1.847e-11	2	12:26345830_CCTA/C;12:26300199_G/GT
154	64	12:33368643:C:CAT	12:33368643_CAT/C	12	33368643	3.327e-15	7	12:33368643_CAT/C;12:33384738_A/G;12:33388359_C/CATAT;12:33479921_CT/C;12:33152186_TA/T;12:33200884_T/G;12:33247056_C/G
155	64	12:33513459:G:GT	12:33513459_GT/G	12	33513459	8.216e-14	11	12:33513459_GT/G;12:33523295_CATAT/C;12:33562791_A/AAGC;12:33584754_G/A;12:33629542_G/A;12:33810699_T/TA;12:34213547_G/T;12:33247056_C/G;12:33384738_A/G;12:33388359_C/CATAT;12:33479921_CT/C
156	64	12:33534137:C:T	12:33534137_T/C	12	33534137	5.11e-09	1	12:33534137_T/C
157	64	12:33538179:C:T	12:33538179_C/T	12	33538179	4.359e-09	2	12:33538179_C/T;12:33706521_A/G
158	64	12:33598379:C:CATT	12:33598379_C/CATT	12	33598379	8.808e-38	26	12:33598379_C/CATT;12:33629542_G/A;12:33650716_G/A;12:33683661_CAAA/C;12:33684844_CA/C;12:33716399_T/C;12:33780794_C/CT;12:33806758_C/CA;12:33810699_T/TA;12:33827049_CT/C;12:33828500_G/A;12:33885251_C/G;12:33950618_G/GT;12:34003726_A/G;12:34046622_CA/C;12:34061012_CA/C;12:34132257_TACACACAC/T;12:34235958_AT/A;12:34277395_TGG/T;12:34376242_AAATAT/A;12:34413430_CA/C;12:33479921_CT/C;12:33523295_CAT…
159	64	12:33662742:T:TAA	12:33662742_T/TAA	12	33662742	1.17e-09	3	12:33662742_T/TAA;12:34003726_A/G;12:33536228_AT/A
160	64	12:34050988:A:G	12:34050988_A/G	12	34050988	3.936e-13	3	12:34050988_A/G;12:33650716_G/A;12:34003726_A/G
161	64	12:34190698:C:CTG	12:34190698_CTG/C	12	34190698	4.612e-10	8	12:34190698_CTG/C;12:34213547_G/T;12:34376283_T/TTA;12:33584754_G/A;12:33629542_G/A;12:33716399_T/C;12:33806758_C/CA;12:33810699_T/TA
162	64	12:34607083:A:C	12:34607083_C/A	12	34607083	8.69e-13	18	12:34607083_C/A;12:34680008_C/T;12:34845075_A/T;12:33650716_G/A;12:33780794_C/CT;12:33806758_C/CA;12:33827049_CT/C;12:33828500_G/A;12:33885251_C/G;12:33950618_G/GT;12:34003726_A/G;12:34046622_CA/C;12:34132257_TACACACAC/T;12:34235958_AT/A;12:34277395_TGG/T;12:34309095_C/CT;12:34376242_AAATAT/A;12:34413430_CA/C
163	64	12:34789066:C:T	12:34789066_C/T	12	34789066	3.535e-08	7	12:34789066_C/T;12:33810699_T/TA;12:34003726_A/G;12:34213547_G/T;12:34277395_TGG/T;12:34376283_T/TTA;12:34413430_CA/C
164	65	12:37917712:A:G	12:37917712_G/A	12	37917712	8.483e-16	19	12:37917712_G/A;12:37945520_C/T;12:37948735_G/GA;12:37964546_TTTGATG/T;12:38008849_G/T;12:38010181_T/G;12:38255544_G/GTT;12:38284168_GT/G;12:38351545_A/AT;12:38372147_G/T;12:38442256_A/ATT;12:38462570_CTT/C;12:38478170_CA/C;12:38483601_C/CAT;12:38506402_A/G;12:38634365_A/T;12:38668242_T/TTTTTC;12:38791368_A/G;12:38841444_T/C
165	65	12:37954714:C:T	12:37954714_C/T	12	37954714	2.463e-09	3	12:37954714_C/T;12:38634365_A/T;12:37945520_C/T
166	65	12:39201326:G:T	12:39201326_T/G	12	39201326	2.949e-11	13	12:39201326_T/G;12:38284168_GT/G;12:38372147_G/T;12:38462570_CTT/C;12:38478170_CA/C;12:38483601_C/CAT;12:38506402_A/G;12:38634365_A/T;12:38668242_T/TTTTTC;12:38791368_A/G;12:38841444_T/C;12:38996779_AGT/A;12:39094041_C/CT
167	66	12:64974773:C:CAT	12:64974773_C/CAT	12	64974773	6.146e-17	6	12:64974773_C/CAT;12:64978282_A/T;12:64979381_CT/C;12:64983845_CAAA/C;12:64962459_C/G;12:64973589_G/GT
168	67	12:114837349:A:C	12:114837349_C/A	12	114837349	4.488e-12	1	12:114837349_C/A
169	68	14:21542766:A:G	14:21542766_A/G	14	21542766	7.888e-15	4	14:21542766_A/G;14:21544274_T/C;14:21575607_A/T;14:21581976_CTTTTTTTTTT/C
170	68	14:21545490:C:CT	14:21545490_C/CT	14	21545490	1.588e-08	3	14:21545490_C/CT;14:21575607_A/T;14:21544274_T/C
171	69	14:23757540:C:T	14:23757540_T/C	14	23757540	3.343e-08	2	14:23757540_T/C;14:23762136_A/T
172	69	14:23769136:G:T	14:23769136_G/T	14	23769136	2.43e-10	1	14:23769136_G/T
173	69	14:23832126:C:CT	14:23832126_C/CT	14	23832126	1.655e-14	3	14:23832126_C/CT;14:23841393_C/T;14:23843939_CTTT/C
174	69	14:23847194:A:G	14:23847194_A/G	14	23847194	2.758e-19	5	14:23847194_A/G;14:23857351_G/A;14:23864741_CT/C;14:23888183_C/T;14:23841393_C/T
175	69	14:23848311:C:T	14:23848311_C/T	14	23848311	2.175e-13	2	14:23848311_C/T;14:23857351_G/A
176	69	14:23858697:C:G	14:23858697_C/G	14	23858697	7.714e-11	1	14:23858697_C/G
177	69	14:23860708:G:T	14:23860708_G/T	14	23860708	1.63e-11	1	14:23860708_G/T
178	69	14:23861811:A:G	14:23861811_A/G	14	23861811	3.792e-85	7	14:23861811_A/G;14:23864741_CT/C;14:23867144_T/C;14:23868776_T/C;14:23888183_C/T;14:23888323_T/TG;14:23857351_G/A
179	69	14:23872666:C:T	14:23872666_T/C	14	23872666	9.48e-17	2	14:23872666_T/C;14:23867164_C/T
180	69	14:23883848:C:T	14:23883848_T/C	14	23883848	3.806e-17	7	14:23883848_T/C;14:23888323_T/TG;14:23900794_G/A;14:23901252_G/A;14:23933161_C/CT;14:23865320_AAAAAAGAAG/A;14:23869806_A/G
181	69	14:23897466:A:G	14:23897466_G/A	14	23897466	6.322e-26	1	14:23897466_G/A
182	69	14:23903952:C:G	14:23903952_C/G	14	23903952	6.968e-11	2	14:23903952_C/G;14:23900794_G/A
183	69	14:23904988:C:T	14:23904988_C/T	14	23904988	3.457e-16	2	14:23904988_C/T;14:23842661_G/A
184	69	14:23920281:A:G	14:23920281_A/G	14	23920281	1.102e-14	2	14:23920281_A/G;14:23888183_C/T
185	69	14:23922644:A:T	14:23922644_T/A	14	23922644	6.013e-18	7	14:23922644_T/A;14:23925142_TAA/T;14:23933161_C/CT;14:23978024_A/G;14:23900794_G/A;14:23901252_G/A;14:23907608_C/G
186	69	14:23943246:C:CA	14:23943246_CA/C	14	23943246	1.86e-13	1	14:23943246_CA/C
187	69	14:23949252:C:CA	14:23949252_C/CA	14	23949252	1.71e-08	1	14:23949252_C/CA
188	69	14:23979028:A:ATGAATGTAGATCTCTT	14:23979028_A/ATGAATGTAGATCTCTT	14	23979028	1.002e-08	2	14:23979028_A/ATGAATGTAGATCTCTT;14:23978024_A/G
189	70	14:52542565:C:CAT	14:52542565_CAT/C	14	52542565	1.845e-08	2	14:52542565_CAT/C;14:52501027_A/AATT
190	71	14:72827914:A:AT	14:72827914_AT/A	14	72827914	1.197e-12	2	14:72827914_AT/A;14:72826623_G/GT
191	71	14:72885471:C:G	14:72885471_G/C	14	72885471	5.607e-32	1	14:72885471_G/C
192	72	14:85803514:C:CA	14:85803514_C/CA	14	85803514	2.353e-21	3	14:85803514_C/CA;14:85784911_C/CT;14:85796894_G/A
193	73	14:91584821:A:AC	14:91584821_AC/A	14	91584821	6.056e-10	2	14:91584821_AC/A;14:91596665_A/T
194	74	15:73098654:T:TTTTA	15:73098654_T/TTTTA	15	73098654	9.613e-13	8	15:73098654_T/TTTTA;15:73099539_C/T;15:73119069_T/C;15:73150288_C/T;15:73165347_T/TAGAGG;15:72979944_C/CA;15:73017398_T/G;15:73074890_C/A
195	74	15:73153827:A:T	15:73153827_A/T	15	73153827	9.833e-11	6	15:73153827_A/T;15:73228413_G/C;15:73074890_C/A;15:73099539_C/T;15:73119069_T/C;15:73150288_C/T
196	74	15:73271296:G:GA	15:73271296_GA/G	15	73271296	4.987e-09	2	15:73271296_GA/G;15:73414439_CATT/C
197	74	15:73414472:A:ATATG	15:73414472_A/ATATG	15	73414472	6.998e-09	2	15:73414472_A/ATATG;15:73333008_C/T
198	74	15:73613625:A:G	15:73613625_A/G	15	73613625	8.997e-14	7	15:73613625_A/G;15:73633672_G/A;15:73688728_T/C;15:73801015_T/G;15:73280898_T/G;15:73414439_CATT/C;15:73602878_C/T
199	74	15:73620449:C:T	15:73620449_C/T	15	73620449	2.023e-25	18	15:73620449_C/T;15:73307904_C/T;15:73322940_AT/A;15:73326850_GA/G;15:73333008_C/T;15:73364600_AT/A;15:73374208_A/AT;15:73409213_A/AT;15:73422649_G/GC;15:73441432_T/C;15:73513152_A/C;15:73529492_T/TCTC;15:73549606_T/TA;15:73573542_C/CA;15:73603077_T/TTC;15:73604390_T/TTATA;15:73614119_CA/C;15:73619130_A/T
200	74	15:73665945:G:GA	15:73665945_G/GA	15	73665945	2.279e-33	6	15:73665945_G/GA;15:73687693_C/CT;15:73688728_T/C;15:73633410_GGT/G;15:73633672_G/A;15:73663239_G/A
201	74	15:73666444:A:AGT	15:73666444_A/AGT	15	73666444	9.988e-13	1	15:73666444_A/AGT
202	74	15:73704381:C:CA	15:73704381_CA/C	15	73704381	1.531e-11	1	15:73704381_CA/C
203	75	15:74282833:G:GC	15:74282833_G/GC	15	74282833	8.089e-09	1	15:74282833_G/GC
204	76	15:95312071:C:T	15:95312071_T/C	15	95312071	3.954e-10	1	15:95312071_T/C
205	77	16:15897135:A:AT	16:15897135_A/AT	16	15897135	5.659e-09	2	16:15897135_A/AT;16:15901583_A/G
206	77	16:15910743:A:G	16:15910743_G/A	16	15910743	7.856e-14	6	16:15910743_G/A;16:15894454_TTGGA/T;16:15901583_A/G;16:15907992_TC/T;16:15910650_C/CAA;16:15910650_C/CAA
207	78	16:30619601:C:CT	16:30619601_CT/C	16	30619601	2.997e-10	4	16:30619601_CT/C;16:30705545_CT/C;16:30879450_G/GT;16:30969485_T/TG
208	79	16:53440590:C:CTT	16:53440590_CTT/C	16	53440590	2.455e-10	2	16:53440590_CTT/C;16:53453055_CA/C
209	80	16:64834696:T:TTC	16:64834696_TTC/T	16	64834696	4.735e-08	1	16:64834696_TTC/T
210	80	16:64896689:A:T	16:64896689_T/A	16	64896689	3.21e-08	1	16:64896689_T/A
211	80	16:64899481:A:C	16:64899481_A/C	16	64899481	4.869e-08	1	16:64899481_A/C
212	80	16:65101981:G:GGA	16:65101981_GGA/G	16	65101981	3.492e-11	3	16:65101981_GGA/G;16:64988854_A/AT;16:65098872_G/A
213	80	16:65184288:G:T	16:65184288_T/G	16	65184288	3.518e-10	1	16:65184288_T/G
214	80	16:65273139:A:C	16:65273139_C/A	16	65273139	1.207e-22	5	16:65273139_C/A;16:65257435_A/AC;16:65263379_CTGATGA/C;16:65265098_A/T;16:65271060_C/G
215	81	17:15134006:C:T	17:15134006_C/T	17	15134006	7e-15	1	17:15134006_C/T
216	81	17:15195279:C:T	17:15195279_C/T	17	15195279	2.337e-08	1	17:15195279_C/T
217	82	17:17126736:T:TCTGC	17:17126736_T/TCTGC	17	17126736	2.58e-11	2	17:17126736_T/TCTGC;17:17124167_C/T
218	83	18:34214790:T:TAAAG	18:34214790_T/TAAAG	18	34214790	4.603e-11	2	18:34214790_T/TAAAG;18:34232657_G/A
219	83	18:34289285:G:T	18:34289285_G/T	18	34289285	9.276e-17	2	18:34289285_G/T;18:34267369_C/T
220	84	18:77156174:A:G	18:77156174_G/A	18	77156174	4.158e-08	1	18:77156174_G/A
221	85	19:36535971:C:CTTTA	19:36535971_C/CTTTA	19	36535971	7.2e-10	1	19:36535971_C/CTTTA
222	86	19:39246976:A:G	19:39246976_G/A	19	39246976	9.873e-13	1	19:39246976_G/A
223	87	20:36809169:A:C	20:36809169_C/A	20	36809169	5.402e-13	3	20:36809169_C/A;20:36829404_AT/A;20:36834874_C/CT
224	87	20:36812857:C:G	20:36812857_C/G	20	36812857	3.224e-10	1	20:36812857_C/G
225	87	20:36821082:G:T	20:36821082_T/G	20	36821082	7.374e-13	4	20:36821082_T/G;20:36829404_AT/A;20:36844881_C/A;20:36784770_T/C
226	87	20:36821427:T:TGTGG	20:36821427_TGTGG/T	20	36821427	7.754e-09	5	20:36821427_TGTGG/T;20:36828305_G/A;20:36831704_CT/C;20:36845738_C/T;20:36814595_CAAAAA/C
227	87	20:36842357:C:CT	20:36842357_C/CT	20	36842357	6.92e-63	8	20:36842357_C/CT;20:36844881_C/A;20:36845738_C/T;20:36814595_CAAAAA/C;20:36828305_G/A;20:36829404_AT/A;20:36831704_CT/C;20:36834874_C/CT
228	87	20:36869005:A:G	20:36869005_G/A	20	36869005	4.419e-14	1	20:36869005_G/A
229	87	20:36878130:T:TGGAGGGAG	20:36878130_T/TGGAGGGAG	20	36878130	1.206e-25	6	20:36878130_T/TGGAGGGAG;20:36886397_G/A;20:36897286_G/A;20:36827873_TAAAAAG/T;20:36840716_C/CG;20:36859711_G/A
230	87	20:36887855:G:GTA	20:36887855_GTA/G	20	36887855	4.502e-10	2	20:36887855_GTA/G;20:36859711_G/A
231	87	20:36887858:C:T	20:36887858_T/C	20	36887858	8.031e-19	5	20:36887858_T/C;20:36897290_C/T;20:36905894_T/C;20:36844881_C/A;20:36879969_CT/C
232	88	20:61165192:C:T	20:61165192_T/C	20	61165192	2.639e-11	1	20:61165192_T/C
233	89	22:28181044:C:CCACA	22:28181044_CCACA/C	22	28181044	1.809e-10	1	22:28181044_CCACA/C
234	90	22:39090868:C:CAA	22:39090868_CAA/C	22	39090868	1.32e-19	11	22:39090868_CAA/C;22:39115673_C/T;22:39124912_C/T;22:39143336_C/CA;22:38898416_C/CA;22:38931415_C/CCA;22:38942299_G/GC;22:39009411_T/TATATA;22:39032775_CT/C;22:39070861_A/G;22:39077058_C/T
235	90	22:39166352:C:T	22:39166352_C/T	22	39166352	2.076e-08	3	22:39166352_C/T;22:38942299_G/GC;22:39124912_C/T

## Sheet: Table 10 leadSNPs_male
No	GenomicLocus	uniqID	rsID	chr	pos	p	nIndSigSNPs	IndSigSNPs
1	1	1:10357806:C:G	1:10357806_G/C	1	10357806	3.753e-08	1	1:10357806_G/C
2	2	1:45012273:A:C	1:45012273_A/C	1	45012273	7.864e-13	3	1:45012273_A/C;1:45052756_GT/G;1:45005996_G/A
3	3	1:66890695:A:G	1:66890695_G/A	1	66890695	1.104e-08	3	1:66890695_G/A;1:66972125_C/T;1:67054063_C/CA
4	3	1:66991346:C:T	1:66991346_T/C	1	66991346	1.504e-17	7	1:66991346_T/C;1:67014816_A/ACCTG;1:67054063_C/CA;1:67106584_C/T;1:67198419_C/CT;1:67239462_T/C;1:66972125_C/T
5	3	1:67096607:A:G	1:67096607_A/G	1	67096607	4.706e-10	2	1:67096607_A/G;1:66999215_G/GATAAT
6	4	1:87896851:A:G	1:87896851_A/G	1	87896851	1.306e-10	1	1:87896851_A/G
7	5	1:208015400:G:GT	1:208015400_G/GT	1	208015400	1.206e-22	4	1:208015400_G/GT;1:207846068_G/A;1:207974388_A/C;1:208001215_TA/T
8	5	1:208051872:A:AT	1:208051872_A/AT	1	208051872	1.483e-10	8	1:208051872_A/AT;1:208053024_GT/G;1:208053282_A/G;1:208058924_T/C;1:208099031_C/T;1:207974388_A/C;1:208028759_TTTG/T;1:208050487_G/C
9	5	1:208129239:G:GTATGAC	1:208129239_G/GTATGAC	1	208129239	7.529e-17	11	1:208129239_G/GTATGAC;1:208140763_TTC/T;1:208145073_C/T;1:208158787_G/T;1:208050487_G/C;1:208053024_GT/G;1:208053282_A/G;1:208058924_T/C;1:208063100_G/GA;1:208093719_A/G;1:208099031_C/T
10	6	2:17771217:T:TTCCTGTTCCTTC	2:17771217_TTCCTGTTCCTTC/T	2	17771217	2.998e-08	1	2:17771217_TTCCTGTTCCTTC/T
11	7	2:27748992:A:AT	2:27748992_AT/A	2	27748992	7.439e-10	1	2:27748992_AT/A
12	8	2:159969067:C:CT	2:159969067_CT/C	2	159969067	3.09e-09	1	2:159969067_CT/C
13	9	2:179227287:A:G	2:179227287_G/A	2	179227287	1.04e-10	4	2:179227287_G/A;2:179267654_T/C;2:179453429_G/A;2:179682997_T/G
14	9	2:179518911:T:TAGC	2:179518911_TAGC/T	2	179518911	3.001e-11	7	2:179518911_TAGC/T;2:179672711_T/C;2:179682520_T/TCCTC;2:179696164_A/T;2:179732980_A/G;2:179267654_T/C;2:179506790_A/T
15	9	2:179621873:A:ACT	2:179621873_A/ACT	2	179621873	5.092e-11	1	2:179621873_A/ACT
16	9	2:179687872:C:T	2:179687872_C/T	2	179687872	1.95e-15	7	2:179687872_C/T;2:179693712_G/T;2:179747326_C/T;2:179755283_A/G;2:179767733_G/A;2:179647962_ATATAT/A;2:179682520_T/TCCTC
17	9	2:179704604:A:G	2:179704604_G/A	2	179704604	1.528e-09	1	2:179704604_G/A
18	9	2:179725237:G:T	2:179725237_G/T	2	179725237	2.822e-45	12	2:179725237_G/T;2:179732980_A/G;2:179747078_A/G;2:179753549_G/A;2:179754194_T/C;2:179758007_C/T;2:179785422_TAC/T;2:179267654_T/C;2:179383730_C/G;2:179506790_A/T;2:179682997_T/G;2:179696164_A/T
19	9	2:179757948:C:CT	2:179757948_C/CT	2	179757948	3.228e-17	4	2:179757948_C/CT;2:179758007_C/T;2:179747078_A/G;2:179755283_A/G
20	9	2:179758552:A:G	2:179758552_A/G	2	179758552	2.084e-08	7	2:179758552_A/G;2:179767733_G/A;2:179777279_A/T;2:179785422_TAC/T;2:179849305_G/A;2:179851061_T/A;2:179755283_A/G
21	9	2:179782799:A:G	2:179782799_G/A	2	179782799	1.754e-10	3	2:179782799_G/A;2:179453429_G/A;2:179682997_T/G
22	9	2:179787823:A:T	2:179787823_A/T	2	179787823	1.592e-19	2	2:179787823_A/T;2:179753549_G/A
23	9	2:179839888:A:G	2:179839888_G/A	2	179839888	4.033e-18	4	2:179839888_G/A;2:179868496_T/A;2:179647824_G/A;2:179749971_T/TAA
24	9	2:179851887:A:G	2:179851887_G/A	2	179851887	2.825e-26	11	2:179851887_G/A;2:179856304_G/C;2:179747326_C/T;2:179753549_G/A;2:179754194_T/C;2:179758007_C/T;2:179767733_G/A;2:179777279_A/T;2:179785422_TAC/T;2:179849305_G/A;2:179851061_T/A
25	9	2:179893432:A:T	2:179893432_A/T	2	179893432	3.693e-08	1	2:179893432_A/T
26	9	2:180051411:A:ATT	2:180051411_ATT/A	2	180051411	1.854e-10	1	2:180051411_ATT/A
27	10	2:188190475:A:G	2:188190475_G/A	2	188190475	2.324e-14	4	2:188190475_G/A;2:188302053_A/AG;2:188369293_GA/G;2:187856543_A/C
28	11	2:220299541:G:T	2:220299541_G/T	2	220299541	2.871e-10	2	2:220299541_G/T;2:220294782_A/AG
29	12	2:232290285:G:GGAGT	2:232290285_G/GGAGT	2	232290285	4.344e-12	1	2:232290285_G/GGAGT
30	13	3:24462852:T:TA	3:24462852_T/TA	3	24462852	4.712e-08	1	3:24462852_T/TA
31	14	3:38778618:C:T	3:38778618_T/C	3	38778618	4.075e-08	1	3:38778618_T/C
32	15	3:49002631:C:CA	3:49002631_C/CA	3	49002631	6.585e-10	12	3:49002631_C/CA;3:49089017_GC/G;3:49117461_C/CA;3:49185006_TAA/T;3:49444665_GTT/G;3:49446228_CT/C;3:49511316_C/CT;3:49521118_G/GT;3:49575913_G/GTAT;3:48822527_C/CT;3:48834103_G/GT;3:48918007_CT/C
33	15	3:49078769:A:AAT	3:49078769_AAT/A	3	49078769	2.019e-09	1	3:49078769_AAT/A
34	15	3:49318905:A:ATG	3:49318905_A/ATG	3	49318905	5.464e-09	3	3:49318905_A/ATG;3:49446228_CT/C;3:49575913_G/GTAT
35	15	3:49534869:C:CAAAAAAAAAA	3:49534869_CAAAAAAAAAA/C	3	49534869	1.139e-08	10	3:49534869_CAAAAAAAAAA/C;3:49575913_G/GTAT;3:48918007_CT/C;3:49089017_GC/G;3:49117461_C/CA;3:49427369_CAA/C;3:49444665_GTT/G;3:49446228_CT/C;3:49511316_C/CT;3:49521118_G/GT
36	15	3:49708803:T:TCAAA	3:49708803_TCAAA/T	3	49708803	8.919e-09	1	3:49708803_TCAAA/T
37	15	3:49770689:C:CAAA	3:49770689_CAAA/C	3	49770689	8.465e-16	17	3:49770689_CAAA/C;3:49835648_G/GT;3:50052867_T/A;3:50130376_CTTTTTT/C;3:50149847_TAAAAAAAAAA/T;3:48918007_CT/C;3:49185006_TAA/T;3:49420852_C/CA;3:49427369_CAA/C;3:49444665_GTT/G;3:49446228_CT/C;3:49521118_G/GT;3:49575913_G/GTAT;3:49642946_AAT/A;3:49646522_CT/C;3:49725432_AG/A;3:49749648_C/CA
38	16	3:122185093:C:CA	3:122185093_C/CA	3	122185093	1.512e-09	1	3:122185093_C/CA
39	17	3:179172979:G:T	3:179172979_G/T	3	179172979	1.141e-08	1	3:179172979_G/T
40	18	4:23951018:C:G	4:23951018_C/G	4	23951018	1.569e-10	1	4:23951018_C/G
41	19	5:137540453:C:T	5:137540453_C/T	5	137540453	2.177e-09	2	5:137540453_C/T;5:137406243_C/G
42	20	6:118528493:G:T	6:118528493_T/G	6	118528493	3.084e-11	7	6:118528493_T/G;6:118537249_G/T;6:118554135_G/GT;6:118580806_G/GA;6:118607968_T/TTG;6:118625560_A/AAG;6:118677561_A/ATTAG
43	20	6:118551502:C:CA	6:118551502_C/CA	6	118551502	1.978e-10	1	6:118551502_C/CA
44	20	6:118559589:A:AAAT	6:118559589_AAAT/A	6	118559589	3.714e-09	3	6:118559589_AAAT/A;6:118565620_T/C;6:118580806_G/GA
45	20	6:118685624:A:AAC	6:118685624_AAC/A	6	118685624	4.475e-08	1	6:118685624_AAC/A
46	20	6:118691445:C:G	6:118691445_G/C	6	118691445	4.641e-16	5	6:118691445_G/C;6:118933422_TA/T;6:118532368_G/C;6:118536165_G/A;6:118565620_T/C
47	20	6:118714230:C:CAA	6:118714230_C/CAA	6	118714230	4.588e-29	18	6:118714230_C/CAA;6:118723322_T/TA;6:118812359_T/C;6:118812403_T/C;6:118819758_TA/T;6:118849378_C/CT;6:118876588_C/CA;6:118879229_G/A;6:118914846_TA/T;6:118921964_T/TAA;6:118927176_C/CA;6:119003883_G/GA;6:118554135_G/GT;6:118580806_G/GA;6:118607968_T/TTG;6:118618906_TATATATATATA/T;6:118625560_A/AAG;6:118677561_A/ATTAG
48	20	6:118864074:A:AC	6:118864074_A/AC	6	118864074	2.56e-09	1	6:118864074_A/AC
49	20	6:118931224:T:TA	6:118931224_T/TA	6	118931224	1.127e-09	8	6:118931224_T/TA;6:118618906_TATATATATATA/T;6:118625560_A/AAG;6:118677561_A/ATTAG;6:118723322_T/TA;6:118812359_T/C;6:118819758_TA/T;6:118914846_TA/T
50	20	6:118936032:C:T	6:118936032_T/C	6	118936032	1.106e-10	1	6:118936032_T/C
51	20	6:118993949:A:G	6:118993949_A/G	6	118993949	3.47e-11	5	6:118993949_A/G;6:119023812_C/T;6:118565620_T/C;6:118812403_T/C;6:118849378_C/CT
52	21	6:121469064:C:CTTT	6:121469064_C/CTTT	6	121469064	1.807e-09	2	6:121469064_C/CTTT;6:121667292_AAAAG/A
53	21	6:121641362:G:GA	6:121641362_G/GA	6	121641362	1.344e-08	3	6:121641362_G/GA;6:121492464_A/AG;6:121612992_T/TA
54	21	6:121676951:C:T	6:121676951_C/T	6	121676951	1.068e-08	1	6:121676951_C/T
55	21	6:121733676:A:T	6:121733676_A/T	6	121733676	1.076e-09	3	6:121733676_A/T;6:121747463_G/A;6:121897366_G/T
56	21	6:121739556:C:CA	6:121739556_C/CA	6	121739556	1.398e-11	2	6:121739556_C/CA;6:121747463_G/A
57	21	6:121747462:A:AG	6:121747462_AG/A	6	121747462	3.515e-09	3	6:121747462_AG/A;6:121747463_G/A;6:121716665_GTA/G
58	21	6:121760057:C:CT	6:121760057_CT/C	6	121760057	8.335e-14	2	6:121760057_CT/C;6:121612992_T/TA
59	21	6:121766728:G:GA	6:121766728_G/GA	6	121766728	6.268e-38	14	6:121766728_G/GA;6:121769905_A/AT;6:121776131_CTTTTTTTT/C;6:121780212_T/A;6:121780288_T/TAC;6:121783694_C/A;6:121784746_ATTTTTTTT/A;6:121787498_T/A;6:121793534_CT/C;6:121797942_C/CA;6:121836362_T/TTTTG;6:121716665_GTA/G;6:121747463_G/A;6:121762233_T/C
60	21	6:121808940:T:TG	6:121808940_T/TG	6	121808940	2.573e-13	9	6:121808940_T/TG;6:121836362_T/TTTTG;6:121762233_T/C;6:121769905_A/AT;6:121783694_C/A;6:121784746_ATTTTTTTT/A;6:121785057_CT/C;6:121787498_T/A;6:121793534_CT/C
61	21	6:121814822:A:AT	6:121814822_A/AT	6	121814822	6.864e-09	2	6:121814822_A/AT;6:121787498_T/A
62	21	6:121843892:C:T	6:121843892_T/C	6	121843892	2.355e-08	1	6:121843892_T/C
63	21	6:121901599:A:G	6:121901599_A/G	6	121901599	7.467e-10	2	6:121901599_A/G;6:121903583_A/C
64	21	6:121916887:C:CCT	6:121916887_CCT/C	6	121916887	3.823e-15	1	6:121916887_CCT/C
65	21	6:121959121:C:T	6:121959121_T/C	6	121959121	8.534e-15	6	6:121959121_T/C;6:122002812_T/A;6:122099033_TA/T;6:122198578_C/CA;6:122251119_T/C;6:121948493_T/TCTC
66	21	6:121961007:A:AT	6:121961007_A/AT	6	121961007	3.751e-20	2	6:121961007_A/AT;6:121948493_T/TCTC
67	21	6:122000997:G:GTATACACATATATA	6:122000997_GTATACACATATATA/G	6	122000997	1.243e-15	8	6:122000997_GTATACACATATATA/G;6:122090056_T/C;6:122099034_A/T;6:122149387_A/G;6:122204143_T/C;6:122220275_G/A;6:121908698_CA/C;6:121931693_C/A
68	21	6:122096217:T:TA	6:122096217_TA/T	6	122096217	1.335e-15	3	6:122096217_TA/T;6:121920539_C/CT;6:122080416_G/T
69	21	6:122103377:A:AT	6:122103377_AT/A	6	122103377	3.916e-16	4	6:122103377_AT/A;6:122109096_G/GT;6:121908698_CA/C;6:122099034_A/T
70	21	6:122130256:G:T	6:122130256_G/T	6	122130256	1.414e-11	3	6:122130256_G/T;6:121916390_G/T;6:122099034_A/T
71	21	6:122136119:T:TA	6:122136119_T/TA	6	122136119	1.036e-76	13	6:122136119_T/TA;6:122198578_C/CA;6:122202203_A/AG;6:121908698_CA/C;6:121931693_C/A;6:121948493_T/TCTC;6:121963596_T/G;6:122090056_T/C;6:122090060_C/T;6:122099033_TA/T;6:122099034_A/T;6:122099522_A/G;6:122109096_G/GT
72	21	6:122172044:A:T	6:122172044_T/A	6	122172044	4.368e-18	1	6:122172044_T/A
73	21	6:122227847:C:G	6:122227847_C/G	6	122227847	4.614e-11	1	6:122227847_C/G
74	21	6:122272775:C:T	6:122272775_T/C	6	122272775	1.962e-13	5	6:122272775_T/C;6:122506657_C/T;6:122002812_T/A;6:122118918_CTG/C;6:122251119_T/C
75	21	6:122284719:T:TA	6:122284719_T/TA	6	122284719	2.913e-19	9	6:122284719_T/TA;6:122296442_GTTTTTTT/G;6:121908698_CA/C;6:121931693_C/A;6:122099034_A/T;6:122202203_A/AG;6:122204143_T/C;6:122220275_G/A;6:122242320_GTT/G
76	21	6:122336128:A:ATG	6:122336128_A/ATG	6	122336128	2.408e-09	2	6:122336128_A/ATG;6:122296442_GTTTTTTT/G
77	21	6:122472110:A:G	6:122472110_G/A	6	122472110	2.118e-09	2	6:122472110_G/A;6:122817414_A/C
78	21	6:122514171:C:CTTTT	6:122514171_CTTTT/C	6	122514171	1.769e-10	1	6:122514171_CTTTT/C
79	22	6:134179681:T:TGCAGTCC	6:134179681_T/TGCAGTCC	6	134179681	1.337e-10	2	6:134179681_T/TGCAGTCC;6:134214525_C/G
80	23	7:35240475:C:T	7:35240475_T/C	7	35240475	2.318e-09	1	7:35240475_T/C
81	24	7:93549363:C:G	7:93549363_G/C	7	93549363	8.412e-16	5	7:93549363_G/C;7:93559521_C/T;7:93569920_T/TA;7:93539158_GA/G;7:93541369_T/TA
82	25	7:99727547:A:AT	7:99727547_AT/A	7	99727547	4.217e-09	1	7:99727547_AT/A
83	26	7:100254817:C:CT	7:100254817_CT/C	7	100254817	1.606e-09	4	7:100254817_CT/C;7:100346498_AT/A;7:100455662_C/T;7:100250044_CA/C
84	26	7:100271438:G:GCGC	7:100271438_GCGC/G	7	100271438	1.121e-16	5	7:100271438_GCGC/G;7:100278980_T/TA;7:100295010_A/AAGGACAAGGTTGTGTACTCC;7:100525559_C/G;7:100235458_A/AT
85	26	7:100316052:C:G	7:100316052_C/G	7	100316052	7.112e-14	4	7:100316052_C/G;7:100346498_AT/A;7:100455662_C/T;7:100250044_CA/C
86	26	7:100370445:G:GAA	7:100370445_GAA/G	7	100370445	2.058e-11	5	7:100370445_GAA/G;7:100408751_C/T;7:100432977_T/TA;7:100481658_GT/G;7:100346498_AT/A
87	26	7:100496639:A:AAT	7:100496639_A/AAT	7	100496639	8.415e-36	17	7:100496639_A/AAT;7:100508250_CTT/C;7:100519470_A/C;7:100519672_AT/A;7:100522355_G/A;7:100525559_C/G;7:100528223_G/C;7:100540556_A/G;7:100550428_C/A;7:100611003_G/A;7:100618993_A/G;7:100403862_T/A;7:100414386_T/C;7:100432977_T/TA;7:100446121_A/AAAAT;7:100477445_A/G;7:100481658_GT/G
88	26	7:100535141:A:AT	7:100535141_AT/A	7	100535141	4.837e-17	6	7:100535141_AT/A;7:100403862_T/A;7:100446121_A/AAAAT;7:100519672_AT/A;7:100528223_G/C;7:100530811_A/G
89	26	7:100614513:A:G	7:100614513_A/G	7	100614513	3.249e-10	7	7:100614513_A/G;7:100618993_A/G;7:100528223_G/C;7:100530811_A/G;7:100550428_C/A;7:100610614_C/T;7:100611003_G/A
90	26	7:100762164:T:TG	7:100762164_TG/T	7	100762164	1.672e-08	2	7:100762164_TG/T;7:100760010_CT/C
91	27	7:123440559:A:G	7:123440559_A/G	7	123440559	4.867e-08	1	7:123440559_A/G
92	28	9:35908313:A:C	9:35908313_A/C	9	35908313	3.014e-08	1	9:35908313_A/C
93	29	9:128340724:G:GA	9:128340724_GA/G	9	128340724	1.507e-08	1	9:128340724_GA/G
94	30	9:129342099:A:AAT	9:129342099_AAT/A	9	129342099	9.817e-10	2	9:129342099_AAT/A;9:129391862_A/ATG
95	31	10:63161011:C:CGATCAAGA	10:63161011_C/CGATCAAGA	10	63161011	2.925e-08	3	10:63161011_C/CGATCAAGA;10:63161011_C/CGATCAAGA;10:63161011_C/CGATCAAGA
96	32	11:44978052:C:CT	11:44978052_C/CT	11	44978052	1.492e-08	1	11:44978052_C/CT
97	33	11:61586328:C:CT	11:61586328_C/CT	11	61586328	5.665e-11	1	11:61586328_C/CT
98	34	11:62364678:C:CA	11:62364678_C/CA	11	62364678	3.345e-08	1	11:62364678_C/CA
99	35	11:128764922:A:G	11:128764922_G/A	11	128764922	1.86e-09	1	11:128764922_G/A
100	35	11:128767035:C:T	11:128767035_T/C	11	128767035	8.265e-10	1	11:128767035_T/C
101	36	12:2187041:A:G	12:2187041_A/G	12	2187041	1.024e-19	2	12:2187041_A/G;12:2180176_T/C
102	37	12:20474123:A:G	12:20474123_G/A	12	20474123	1.16e-12	3	12:20474123_G/A;12:20427318_C/T;12:20429799_T/C
103	38	12:24693241:G:GTA	12:24693241_G/GTA	12	24693241	6.975e-11	2	12:24693241_G/GTA;12:24718689_TA/T
104	38	12:24758480:A:G	12:24758480_G/A	12	24758480	7.518e-30	4	12:24758480_G/A;12:24772300_C/T;12:24819376_A/AAAAT;12:24718689_TA/T
105	39	12:27955296:C:T	12:27955296_C/T	12	27955296	9.728e-10	1	12:27955296_C/T
106	40	12:33548803:C:CATT	12:33548803_C/CATT	12	33548803	8.135e-11	11	12:33548803_C/CATT;12:33558794_G/GA;12:33584754_G/A;12:33653751_C/CA;12:33810699_T/TA;12:33368643_CAT/C;12:33384738_A/G;12:33388359_C/CATAT;12:33461018_A/ACTC;12:33486707_A/G;12:33523550_TG/T
107	40	12:33654815:C:CA	12:33654815_CA/C	12	33654815	1.045e-30	22	12:33654815_CA/C;12:33684844_CA/C;12:33806758_C/CA;12:33810699_T/TA;12:33818876_A/ATAGTT;12:33827049_CT/C;12:33879883_G/GT;12:33896709_A/AAAATAAAT;12:34003726_A/G;12:34046622_CA/C;12:34061012_CA/C;12:34235958_AT/A;12:34277395_TGG/T;12:34376242_AAATAT/A;12:34433082_A/AT;12:34607083_C/A;12:33461018_A/ACTC;12:33523550_TG/T;12:33558794_G/GA;12:33584754_G/A;12:33637975_G/A;12:33653751_C/CA
108	40	12:34050988:A:G	12:34050988_A/G	12	34050988	2.293e-09	2	12:34050988_A/G;12:34003726_A/G
109	40	12:34343337:C:CA	12:34343337_CA/C	12	34343337	4.831e-09	2	12:34343337_CA/C;12:34683675_T/A
110	40	12:34384385:C:CA	12:34384385_CA/C	12	34384385	1.523e-09	3	12:34384385_CA/C;12:34683675_T/A;12:34003726_A/G
111	40	12:34722096:T:TA	12:34722096_T/TA	12	34722096	2.419e-13	15	12:34722096_T/TA;12:34849136_C/T;12:33806758_C/CA;12:33818876_A/ATAGTT;12:33879883_G/GT;12:33896709_A/AAAATAAAT;12:34003726_A/G;12:34046622_CA/C;12:34235958_AT/A;12:34277395_TGG/T;12:34309095_C/CT;12:34376242_AAATAT/A;12:34433082_A/AT;12:34607083_C/A;12:34683675_T/A
112	41	12:38042231:C:T	12:38042231_C/T	12	38042231	8.303e-13	8	12:38042231_C/T;12:38255544_G/GTT;12:38372145_C/G;12:38483601_C/CAT;12:38651477_G/GA;12:38668242_T/TTTTTC;12:38791368_A/G;12:37948735_G/GA
113	41	12:39193517:C:T	12:39193517_C/T	12	39193517	1.831e-09	6	12:39193517_C/T;12:38372145_C/G;12:38483601_C/CAT;12:38651477_G/GA;12:38668242_T/TTTTTC;12:38791368_A/G
114	42	12:64975569:C:CT	12:64975569_CT/C	12	64975569	2.915e-09	1	12:64975569_CT/C
115	43	12:82203236:A:ACTTTACTTTTAGAATGT	12:82203236_ACTTTACTTTTAGAATGT/A	12	82203236	1.379e-10	1	12:82203236_ACTTTACTTTTAGAATGT/A
116	44	12:114837349:A:C	12:114837349_C/A	12	114837349	1.839e-19	1	12:114837349_C/A
117	45	12:116238962:T:TTTTTTG	12:116238962_TTTTTTG/T	12	116238962	5.368e-12	1	12:116238962_TTTTTTG/T
118	46	14:21534484:G:GT	14:21534484_GT/G	14	21534484	4.659e-08	2	14:21534484_GT/G;14:21532552_TTG/T
119	46	14:21542766:A:G	14:21542766_A/G	14	21542766	4.991e-15	8	14:21542766_A/G;14:21544274_T/C;14:21554541_AT/A;14:21560752_GGAGGCT/G;14:21570273_T/C;14:21581976_CTTTTTTTTTT/C;14:21583378_A/T;14:21532552_TTG/T
120	47	14:23832126:C:CT	14:23832126_C/CT	14	23832126	1.929e-14	3	14:23832126_C/CT;14:23840511_A/G;14:23773253_A/AT
121	47	14:23857351:A:G	14:23857351_G/A	14	23857351	3.21e-16	6	14:23857351_G/A;14:23858232_C/T;14:23864804_T/C;14:23869028_C/T;14:23888323_T/TG;14:23848311_C/T
122	47	14:23858697:C:G	14:23858697_C/G	14	23858697	5.663e-09	1	14:23858697_C/G
123	47	14:23860708:G:T	14:23860708_G/T	14	23860708	1.398e-11	1	14:23860708_G/T
124	47	14:23864741:C:CT	14:23864741_CT/C	14	23864741	3.003e-67	7	14:23864741_CT/C;14:23864804_T/C;14:23867144_T/C;14:23869028_C/T;14:23888183_C/T;14:23888323_T/TG;14:23858232_C/T
125	47	14:23867164:C:T	14:23867164_C/T	14	23867164	3.817e-18	2	14:23867164_C/T;14:23872666_T/C
126	47	14:23897466:A:G	14:23897466_G/A	14	23897466	4.978e-19	1	14:23897466_G/A
127	47	14:23920281:A:G	14:23920281_A/G	14	23920281	1.89e-16	2	14:23920281_A/G;14:23888183_C/T
128	47	14:23929566:A:AT	14:23929566_AT/A	14	23929566	4.187e-16	2	14:23929566_AT/A;14:23855511_C/T
129	47	14:23935233:C:T	14:23935233_C/T	14	23935233	2.417e-10	1	14:23935233_C/T
130	47	14:23943246:C:CA	14:23943246_CA/C	14	23943246	2.217e-12	1	14:23943246_CA/C
131	47	14:23978024:A:G	14:23978024_A/G	14	23978024	3.915e-13	3	14:23978024_A/G;14:23922644_T/A;14:23972083_A/G
132	48	14:72847176:C:CA	14:72847176_CA/C	14	72847176	2.477e-13	4	14:72847176_CA/C;14:72797956_CA/C;14:72809273_T/TAA;14:72837934_A/G
133	48	14:72885471:C:G	14:72885471_G/C	14	72885471	1.444e-17	1	14:72885471_G/C
134	49	14:85740996:C:CT	14:85740996_C/CT	14	85740996	4.886e-09	1	14:85740996_C/CT
135	49	14:85781484:A:AT	14:85781484_AT/A	14	85781484	1.408e-30	5	14:85781484_AT/A;14:85784911_C/CT;14:85796894_G/A;14:85864225_T/C;14:85775637_A/G
136	49	14:85859279:A:AT	14:85859279_A/AT	14	85859279	4.817e-10	1	14:85859279_A/AT
137	49	14:85927863:C:CA	14:85927863_C/CA	14	85927863	2.878e-09	3	14:85927863_C/CA;14:85864225_T/C;14:85893864_CAA/C
138	50	15:73098654:T:TTTTA	15:73098654_T/TTTTA	15	73098654	1.869e-08	1	15:73098654_T/TTTTA
139	50	15:73322940:A:AT	15:73322940_AT/A	15	73322940	1.849e-08	5	15:73322940_AT/A;15:73326850_GA/G;15:73364600_AT/A;15:73437080_C/A;15:73469535_T/C
140	50	15:73496461:G:GT	15:73496461_G/GT	15	73496461	5.942e-14	6	15:73496461_G/GT;15:73604390_T/TTATA;15:73326850_GA/G;15:73364600_AT/A;15:73437080_C/A;15:73469535_T/C
141	50	15:73656336:A:G	15:73656336_G/A	15	73656336	6.567e-10	3	15:73656336_G/A;15:73688728_T/C;15:73633672_G/A
142	50	15:73665945:G:GA	15:73665945_G/GA	15	73665945	1.255e-23	5	15:73665945_G/GA;15:73687693_C/CT;15:73688728_T/C;15:73633410_GGT/G;15:73633672_G/A
143	50	15:73666444:A:AGT	15:73666444_A/AGT	15	73666444	7.475e-11	1	15:73666444_A/AGT
144	51	15:83663887:T:TG	15:83663887_TG/T	15	83663887	1.13e-08	1	15:83663887_TG/T
145	52	15:95312071:C:T	15:95312071_T/C	15	95312071	6.463e-09	1	15:95312071_T/C
146	53	16:15881338:C:CTTTTTT	16:15881338_CTTTTTT/C	16	15881338	1.487e-08	5	16:15881338_CTTTTTT/C;16:15890017_C/T;16:15910650_C/CAA;16:15920394_C/T;16:15920853_CAAAAAA/C
147	53	16:15897135:A:AT	16:15897135_A/AT	16	15897135	1.592e-11	4	16:15897135_A/AT;16:15902056_C/T;16:15919229_G/A;16:15890017_C/T
148	53	16:15912544:C:T	16:15912544_T/C	16	15912544	1.241e-16	9	16:15912544_T/C;16:15919229_G/A;16:15920394_C/T;16:15920853_CAAAAAA/C;16:15890017_C/T;16:15894454_TTGGA/T;16:15902056_C/T;16:15910650_C/CAA;16:15910650_C/CAA
149	54	16:20045303:G:GTT	16:20045303_G/GTT	16	20045303	3.666e-08	2	16:20045303_G/GTT;16:19988787_C/CTCCAACATGGCAGCTTGCG
150	55	16:64772993:C:CA	16:64772993_C/CA	16	64772993	1.486e-08	1	16:64772993_C/CA
151	55	16:65101981:G:GGA	16:65101981_GGA/G	16	65101981	2.435e-08	1	16:65101981_GGA/G
152	55	16:65283595:A:AAAGT	16:65283595_AAAGT/A	16	65283595	5.483e-14	1	16:65283595_AAAGT/A
153	56	17:15134006:C:T	17:15134006_C/T	17	15134006	1.011e-09	1	17:15134006_C/T
154	56	17:15195279:C:T	17:15195279_C/T	17	15195279	1.781e-09	1	17:15195279_C/T
155	57	18:20070864:A:AT	18:20070864_A/AT	18	20070864	2.751e-14	2	18:20070864_A/AT;18:20064273_T/C
156	58	18:26267775:C:CA	18:26267775_CA/C	18	26267775	1.207e-10	1	18:26267775_CA/C
157	59	18:34204659:A:AG	18:34204659_AG/A	18	34204659	4.516e-09	1	18:34204659_AG/A
158	60	19:5056893:G:GCTGGGGCGGGGAGTC	19:5056893_GCTGGGGCGGGGAGTC/G	19	5056893	1.9e-08	1	19:5056893_GCTGGGGCGGGGAGTC/G
159	61	19:36164973:A:T	19:36164973_T/A	19	36164973	9.946e-09	1	19:36164973_T/A
160	62	19:40822873:G:GTA	19:40822873_G/GTA	19	40822873	1.966e-08	1	19:40822873_G/GTA
161	63	19:45413233:G:T	19:45413233_G/T	19	45413233	2.078e-12	1	19:45413233_G/T
162	64	20:25422978:A:G	20:25422978_G/A	20	25422978	5.226e-09	2	20:25422978_G/A;20:26137316_A/AT
163	65	20:36809169:A:C	20:36809169_C/A	20	36809169	4.108e-11	3	20:36809169_C/A;20:36829404_AT/A;20:36834874_C/CT
164	65	20:36842357:C:CT	20:36842357_C/CT	20	36842357	9.448e-48	8	20:36842357_C/CT;20:36844881_C/A;20:36845738_C/T;20:36814595_CAAAAA/C;20:36828305_G/A;20:36829404_AT/A;20:36831704_CT/C;20:36834874_C/CT
165	65	20:36878130:T:TGGAGGGAG	20:36878130_T/TGGAGGGAG	20	36878130	5.607e-22	6	20:36878130_T/TGGAGGGAG;20:36886397_G/A;20:36897286_G/A;20:36827873_TAAAAAG/T;20:36840716_C/CG;20:36859711_G/A
166	65	20:36887858:C:T	20:36887858_T/C	20	36887858	2.75e-13	3	20:36887858_T/C;20:36844881_C/A;20:36879969_CT/C
167	66	22:39151057:C:CG	22:39151057_CG/C	22	39151057	2.168e-09	1	22:39151057_CG/C

## Sheet: Table 11 genes_total
ensg	symbol	chr	start	end	strand	type	entrezID	HUGO	pLI	ncRVIS	posMapSNPs	posMapMaxCADD	minGwasP	IndSigSNPs	GenomicLocus
ENSG00000116251	RPL22	1	6241329	6269449	-1	protein_coding	6146	RPL22	0.348492156430072	-1.041451124	3	4.566	6.145e-10	1:6272137_A/G;1:6296238_T/G	1
ENSG00000158286	RNF207	1	6265535	6281359	1	protein_coding	388591	RNF207	5.19011202351337e-06	-0.143922421	3	4.566	6.145e-10	1:6272137_A/G;1:6296238_T/G	1
ENSG00000116237	ICMT	1	6281253	6296032	-1	protein_coding	23463	ICMT	0.95914542813838	-0.773143688	5	4.566	6.145e-10	1:6272137_A/G;1:6296238_T/G	1
ENSG00000173673	HES3	1	6304252	6305638	1	protein_coding	390992	HES3	0.268868568223653	-0.346318547	1	3.724	3.683e-09	1:6296238_T/G	1
ENSG00000171608	PIK3CD	1	9711790	9789172	1	protein_coding	5293	PIK3CD	0.999984294919708	-0.320833153	1	16.61	0.0006043	1:10357806_G/C	2
ENSG00000178585	CTNNBIP1	1	9908334	9970394	-1	protein_coding	56998	CTNNBIP1	0.0229867402741806	0.095235522	3	3.704	3.803e-07	1:10357806_G/C	2
ENSG00000162441	LZIC	1	9982173	10003465	-1	protein_coding	84328	LZIC	0.00197924734359642	-0.062751326	1	0.783	3.455e-10	1:10357806_G/C	2
ENSG00000173614	NMNAT1	1	10003486	10045559	1	protein_coding	64802	NMNAT1	0.22529193858776	-0.243544936	1	0.783	3.455e-10	1:10357806_G/C	2
ENSG00000162444	RBP7	1	10057264	10076078	1	protein_coding	116362	RBP7	0.408810205691644	-0.30637138	1	0.137	3.657e-07	1:10357806_G/C	2
ENSG00000130939	UBE4B	1	10092890	10241297	1	protein_coding	10277	UBE4B	0.999987413556799	-0.783380602	1	0.513	5.438e-08	1:10357806_G/C	2
ENSG00000054523	KIF1B	1	10270863	10441661	1	protein_coding	23095	KIF1B	0.999999999958917	-0.363654498	1	21.9	1.604e-12	1:10357806_G/C	2
ENSG00000142657	PGD	1	10458649	10480201	1	protein_coding	5226	PGD	0.968660462332331	-0.355214088	1	1.019	7.774e-09	1:10357806_G/C	2
ENSG00000175279	APITD1	1	10490159	10512210	1	protein_coding	378708	APITD1	0.00852090111528864	0.161004781	1	0.158	2.556e-06	1:10357806_G/C	2
ENSG00000251503	APITD1-CORT	1	10490159	10512210	1	protein_coding	100526739	APITD1-CORT	0.00852090111528864	0.161004781	1	0.158	2.556e-06	1:10357806_G/C	2
ENSG00000241563	CORT	1	10509776	10511959	1	protein_coding	1325	CORT	0.0098377909618654	-0.34286246	1	0.158	2.556e-06	1:10357806_G/C	2
ENSG00000160049	DFFA	1	10516579	10532583	-1	protein_coding	1676	DFFA	0.00021837065189826	-1.848008585	2	2.481	4.582e-07	1:10357806_G/C	2
ENSG00000142655	PEX14	1	10532345	10690815	1	protein_coding	5195	PEX14	0.634568377657546	-0.549492539	18	18.95	3.226e-12	1:10357806_G/C;1:10698968_A/AGGCCGC	2
ENSG00000130940	CASZ1	1	10696661	10856707	-1	protein_coding	54897	CASZ1	0.999938476327784	-1.10487578	45	19.59	3.226e-12	1:10698968_A/AGGCCGC	2
ENSG00000127603	MACF1	1	39546988	39952849	1	protein_coding	23499	MACF1	1	-0.445430382	6	8.25	2.197e-09	1:39954548_A/AAT	3
ENSG00000183682	BMP8A	1	39957318	39991607	1	protein_coding	353500	BMP8A	0.456963119276428	NA	12	13.03	2.197e-09	1:39954548_A/AAT	3
ENSG00000090621	PABPC4	1	40026488	40042462	-1	protein_coding	8761	PABPC4	0.992493064403533	NA	18	20.6	2.366e-07	1:39954548_A/AAT	3
ENSG00000163909	HEYL	1	40089825	40105617	-1	protein_coding	26508	HEYL	6.80881163426979e-07	-0.34785424	4	5.088	7.882e-05	1:39954548_A/AAT	3
ENSG00000187147	RNF220	1	44870866	45117396	1	protein_coding	55182	RNF220	0.999277879441591	-0.541773845	44	21.7	1.646e-22	1:44969691_G/T;1:44973546_T/C;1:44992714_A/T;1:45012273_A/C;1:45005996_G/A;1:45013415_C/T;1:45021823_CAGCCT/C;1:45052756_GT/G;1:45055285_C/CA	4
ENSG00000162415	ZSWIM5	1	45482071	45771881	-1	protein_coding	57643	ZSWIM5	0.116879095769383	-0.469544018	1	7.613	4.546e-06	1:45788579_TTG/T	5
ENSG00000186603	HPDL	1	45792545	45794347	1	protein_coding	84842	HPDL	0.0139648272169788	-0.714613621	4	11.65	2.623e-11	1:45788579_TTG/T	5
ENSG00000132781	MUTYH	1	45794835	45806142	-1	protein_coding	4595	MUTYH	8.56708501585961e-11	-0.113391241	4	11.65	2.623e-11	1:45788579_TTG/T	5
ENSG00000070759	TESK2	1	45809555	45956872	-1	protein_coding	10420	TESK2	8.65426854901905e-06	0.629949731	2	0.812	8.941e-09	1:45852066_AAGAT/A;1:45949776_CTT/C	5
ENSG00000236624	CCDC163P	1	45959538	45965751	-1	protein_coding	126661	CCDC163P	0.143398568804261	NA	1	0.812	8.941e-09	1:45949776_CTT/C	5
ENSG00000086015	MAST2	1	46252659	46501796	1	protein_coding	23139	MAST2	5.44402882251562e-11	NA	1	1.03	1.889e-07	1:45852066_AAGAT/A	5
ENSG00000116678	LEPR	1	65886248	66107242	1	protein_coding	3953	LEPR	0.999805342049916	0.927491771	1	1.707	NA	1:67054063_C/CA	6
ENSG00000184588	PDE4B	1	66258197	66840259	1	protein_coding	5142	PDE4B	0.709078616910536	-0.830512064	2	3.441	NA	1:67054063_C/CA	6
ENSG00000118473	SGIP1	1	66999066	67213982	1	protein_coding	84251	SGIP1	0.999651092711271	-0.315319262	276	20.3	3.908e-16	1:66989884_A/C;1:66984572_G/A;1:67054063_C/CA;1:66999215_G/GATAAT;1:67045237_A/G;1:67014816_A/ACCTG;1:67096607_A/G;1:66972125_C/T	6
ENSG00000248458	AL139147.1	1	67131547	67142710	-1	protein_coding	NA	NA	NA	NA	26	16.95	6.158e-09	1:67054063_C/CA;1:67045237_A/G;1:66999215_G/GATAAT;1:67096607_A/G;1:66972125_C/T	6
ENSG00000152760	TCTEX1D1	1	67218142	67244470	1	protein_coding	200132	TCTEX1D1	0.00642468214043671	-0.383982903	37	33	2.181e-09	1:67054063_C/CA	6
ENSG00000172410	INSL5	1	67263424	67266939	-1	protein_coding	10022	INSL5	1.51756497878115e-05	-0.106569426	2	3.486	1.939e-06	1:67054063_C/CA	6
ENSG00000152763	WDR78	1	67278568	67390570	-1	protein_coding	79819	WDR78	7.87925768320976e-11	-0.824643235	2	36	NA	1:67054063_C/CA	6
ENSG00000198160	MIER1	1	67390578	67454302	1	protein_coding	57708	MIER1	0.96629546639685	-0.699336601	1	2.281	NA	1:67054063_C/CA	6
ENSG00000172260	NEGR1	1	71861623	72748417	-1	protein_coding	257194	NEGR1	0.951349394977358	-1.713579543	18	17.04	0.0003878	1:72767554_CA/C	7
ENSG00000116604	MEF2D	1	156433519	156470620	-1	protein_coding	4209	MEF2D	0.998547093289291	-1.450366264	27	18.02	1.347e-08	1:156474929_G/GC	10
ENSG00000117322	CR2	1	207627575	207663240	1	protein_coding	1380	CR2	2.16539872051034e-11	-0.53372421	3	7.745	3.043e-09	1:207652232_G/GA;1:207668414_G/C	11
ENSG00000203710	CR1	1	207669492	207813992	1	protein_coding	1378	CR1	9.34032929712518e-08	-0.190558521	8	9.557	5.76e-11	1:207668414_G/C;1:207877509_C/T;1:207815355_CTTTTTTTTTTT/C;1:207871320_G/C	11
ENSG00000197721	CR1L	1	207818458	207911761	1	protein_coding	1379	CR1L	3.55709649735169e-15	0.116485807	137	22.8	3.342e-33	1:207815355_CTTTTTTTTTTT/C;1:207877509_C/T;1:207871320_G/C;1:207846068_G/A;1:207879626_C/T;1:207880328_A/G;1:207898861_C/CT;1:207889329_C/T;1:208015400_G/GT;1:208028156_AC/A;1:207974382_CA/C;1:207947553_CT/C;1:207924906_G/A;1:207956057_G/A	11
ENSG00000117335	CD46	1	207925402	207968858	1	protein_coding	4179	CD46	0.000191603012709758	-0.601552178	95	12.7	2.483e-44	1:207974382_CA/C;1:207924906_G/A;1:207956057_G/A;1:208028156_AC/A;1:208015400_G/GT;1:207947553_CT/C	11
ENSG00000174059	CD34	1	208057594	208084747	-1	protein_coding	947	CD34	0.00344956865429019	0.632374797	67	18.71	5.733e-32	1:208028156_AC/A;1:208015400_G/GT;1:208076217_C/T;1:208053024_GT/G;1:208051872_A/AT;1:208050487_G/C;1:208053282_A/G;1:208053785_T/C;1:208062260_T/C;1:208129239_G/GTATGAC;1:208063100_G/GA;1:208093719_A/G	11
ENSG00000196482	ESRRG	1	216676588	217311097	-1	protein_coding	2104	ESRRG	0.93661120997453	-1.124244006	49	18.73	6.601e-10	1:216737932_C/CT	12
ENSG00000092978	GPATCH2	1	217600334	217804424	-1	protein_coding	55105	GPATCH2	9.6600306030973e-05	2.917019145	34	21.2	5.426e-09	1:217752715_G/GA	13
ENSG00000214842	RAD51AP2	2	17691851	17699706	-1	protein_coding	729475	RAD51AP2	1.70293206079099e-18	-0.051874644	16	9.89	5.382e-09	2:17675359_T/C;2:17733310_C/CA	14
ENSG00000163032	VSNL1	2	17720393	17838285	1	protein_coding	7447	VSNL1	0.744967825012453	-0.390964731	58	13.68	2.617e-11	2:17675359_T/C;2:17733310_C/CA;2:17771217_TTCCTGTTCCTTC/T	14
ENSG00000115194	SLC30A3	2	27476552	27498685	-1	protein_coding	7781	SLC30A3	0.64608387237045	-0.660463482	1	0.627	2.156e-07	2:27582035_A/G	15
ENSG00000163793	DNAJC5G	2	27498289	27504367	1	protein_coding	285126	DNAJC5G	0.00397478941010456	-0.706717729	1	0.627	2.156e-07	2:27582035_A/G	15
ENSG00000138100	TRIM54	2	27505260	27530307	1	protein_coding	57159	TRIM54	8.24707898322991e-07	-1.053267254	1	0.627	2.156e-07	2:27582035_A/G	15
ENSG00000115204	MPV17	2	27532360	27548547	-1	protein_coding	4358	MPV17	1.10286841801097e-08	-0.205368529	4	18.95	1.264e-10	2:27582035_A/G	15
ENSG00000115207	GTF3C2	2	27548716	27579868	-1	protein_coding	2976	GTF3C2	0.999786435918561	-0.837016421	31	18.95	4.486e-11	2:27582035_A/G	15
ENSG00000115211	EIF2B4	2	27587219	27593353	-1	protein_coding	8890	EIF2B4	0.832609528731968	-0.214235303	24	18.47	3.392e-18	2:27582035_A/G;2:27748992_AT/A	15
ENSG00000115234	SNX17	2	27593389	27599995	1	protein_coding	9784	SNX17	0.686180301198043	-0.681943317	23	18.47	3.392e-18	2:27582035_A/G;2:27748992_AT/A	15
ENSG00000163795	ZNF513	2	27600098	27603657	-1	protein_coding	130557	ZNF513	0.940738428263313	NA	17	18.47	3.392e-18	2:27582035_A/G;2:27748992_AT/A	15
ENSG00000115241	PPM1G	2	27604061	27632554	-1	protein_coding	5496	PPM1G	0.996010385533881	-0.482626092	48	12.85	3.392e-18	2:27582035_A/G;2:27748992_AT/A	15
ENSG00000115216	NRBP1	2	27650657	27665126	1	protein_coding	29959	NRBP1	0.999548511025196	-1.389706011	42	14.1	8.575e-10	2:27582035_A/G	15
ENSG00000157992	KRTCAP3	2	27665233	27669348	1	protein_coding	200634	KRTCAP3	0.0445235342133754	NA	24	9.832	8.575e-10	2:27582035_A/G	15
ENSG00000138002	IFT172	2	27667238	27712656	-1	protein_coding	26160	IFT172	2.29011817971014e-18	-0.505254909	66	15.52	1.014e-09	2:27582035_A/G	15
ENSG00000115226	FNDC4	2	27714750	27718112	-1	protein_coding	64838	FNDC4	0.759219015798597	NA	22	15.52	2.269e-08	2:27582035_A/G	15
ENSG00000084734	GCKR	2	27719709	27746554	1	protein_coding	2646	GCKR	3.58392509874806e-16	-0.155697744	53	15.52	4.236e-21	2:27582035_A/G;2:27748992_AT/A;2:27810518_C/CT	15
ENSG00000233438	AC109829.1	2	27760253	27790011	1	protein_coding	NA	NA	NA	NA	24	8.041	2.403e-16	2:27748992_AT/A;2:27582035_A/G;2:27810518_C/CT	15
ENSG00000221843	C2orf16	2	27799389	27805588	1	protein_coding	84226	C2orf16	3.91661992667067e-17	-0.329746802	8	14.88	3.052e-15	2:27810518_C/CT	15
ENSG00000243943	ZNF512	2	27805897	27858041	1	protein_coding	84450	ZNF512	0.949146986047491	-1.279253328	25	14.88	3.052e-15	2:27810518_C/CT;2:28003616_TA/T	15
ENSG00000176714	CCDC121	2	27848506	27851879	-1	protein_coding	79635	CCDC121	9.72713578876563e-05	-0.266319334	7	14.13	1.901e-11	2:27810518_C/CT	15
ENSG00000198522	GPN1	2	27851114	27874375	1	protein_coding	11321	GPN1	0.0049035919998219	-0.238154635	6	14.13	6.372e-11	2:27810518_C/CT;2:28003616_TA/T	15
ENSG00000119760	SUPT7L	2	27873679	27886676	-1	protein_coding	9913	SUPT7L	0.833193338587633	-0.966218532	3	4.564	1.54e-10	2:27810518_C/CT;2:28003616_TA/T	15
ENSG00000163798	SLC4A1AP	2	27886338	27917840	1	protein_coding	22950	SLC4A1AP	7.73999085415032e-07	-0.546764453	4	15.03	4.302e-09	2:27810518_C/CT;2:28003616_TA/T	15
ENSG00000205334	AC074091.13	2	27928653	27938599	-1	protein_coding	100129995	LINC01460	NA	NA	4	12.09	3.138e-08	2:27810518_C/CT;2:28003616_TA/T	15
ENSG00000243147	MRPL33	2	27994584	28210954	1	protein_coding	9553	MRPL33	0.749164756585824	-0.22012956	6	14.77	4.27e-08	2:28003616_TA/T	15
ENSG00000268656	AC110084.1	2	27998851	28009186	-1	protein_coding	NA	NA	NA	NA	2	8.25	4.27e-08	2:28003616_TA/T	15
ENSG00000171174	RBKS	2	28004231	28113965	-1	protein_coding	64080	RBKS	1.93197572918752e-05	-0.689745423	5	14.77	4.27e-08	2:28003616_TA/T	15
ENSG00000158019	BRE	2	28112808	28561768	1	protein_coding	9577	BRE	0.279976282823241	NA	1	5.473	6.27e-06	2:28003616_TA/T	15
ENSG00000268688	AC007382.1	2	37068327	37068530	-1	protein_coding	NA	NA	NA	NA	7	10.39	1.803e-06	2:37081212_T/TA	16
ENSG00000115808	STRN	2	37070783	37193615	-1	protein_coding	6801	STRN	0.969336393172942	-1.219211598	53	14.17	2.756e-08	2:37081212_T/TA	16
ENSG00000008869	HEATR5B	2	37195526	37311485	-1	protein_coding	54497	HEATR5B	8.10479286093348e-10	-0.120441572	5	14.17	1.984e-05	2:37081212_T/TA	16
ENSG00000143995	MEIS1	2	66660584	66801001	1	protein_coding	4211	MEIS1	0.99088519686075	-1.500874619	1	1.985	1.65e-10	2:66725062_T/C	18
ENSG00000170485	NPAS2	2	101436614	101613291	1	protein_coding	4862	NPAS2	0.990888561613575	-0.027215091	42	13.65	3.186e-09	2:101575564_AAAAAAAAC/A;2:101579429_T/TA;2:101595992_T/C	19
ENSG00000115183	TANC1	2	159825146	160089170	1	protein_coding	85461	TANC1	0.140685896305883	0.47930907	34	12.48	6.172e-12	2:159969067_CT/C	21
ENSG00000128655	PDE11A	2	178487980	178973066	-1	protein_coding	50940	PDE11A	4.16725018760818e-31	1.159768379	3	5.503	7.592e-08	2:179545660_T/A;2:179040421_C/T	22
ENSG00000155636	RBM45	2	178977151	179003738	1	protein_coding	129831	RBM45	0.000125349305556292	-0.549454408	1	6.978	7.944e-09	2:179040421_C/T	22
ENSG00000079156	OSBPL6	2	179059208	179264160	1	protein_coding	114880	OSBPL6	0.999012303789089	NA	15	15.43	1.176e-43	2:179227287_G/A;2:179187644_TAAA/T;2:179224811_C/CA;2:179267654_T/C;2:179682997_T/G;2:179506790_A/T	22
ENSG00000180228	PRKRA	2	179296141	179316239	-1	protein_coding	8575	PRKRA	0.15454198723567	1.651720607	5	24.1	3.823e-30	2:179575511_C/T;2:179506790_A/T;2:179267654_T/C;2:179817432_T/TATATACCAAA	22
ENSG00000204311	DFNB59	2	179316163	179326117	1	protein_coding	494513	DFNB59	1.07044413650742e-05	-0.002200315	4	24.1	3.823e-30	2:179506790_A/T;2:179267654_T/C;2:179817432_T/TATATACCAAA	22
ENSG00000079150	FKBP7	2	179328391	179343327	-1	protein_coding	51661	FKBP7	3.15602385489856e-05	-1.117579202	3	24.1	6.115e-30	2:179817432_T/TATATACCAAA;2:179506790_A/T;2:179267654_T/C	22
ENSG00000116095	PLEKHA3	2	179345195	179381189	1	protein_coding	65977	PLEKHA3	0.0229786985598172	-0.310485926	5	6.071	4.058e-46	2:179506790_A/T;2:179267654_T/C;2:179655427_G/C;2:179383730_C/G;2:179817432_T/TATATACCAAA	22
ENSG00000155657	TTN	2	179390716	179695529	-1	protein_coding	7273	TTN	1.21111377105808e-32	-0.562314594	114	23.9	2.231e-52	2:179383730_C/G;2:179817432_T/TATATACCAAA;2:179506790_A/T;2:179267654_T/C;2:179575511_C/T;2:179655427_G/C;2:179453429_G/A;2:179518911_TAGC/T;2:179545660_T/A;2:179621873_A/ACT;2:179621905_A/G;2:179839888_G/A;2:179647824_G/A;2:179713329_C/G;2:179694507_T/C;2:179647962_ATATAT/A;2:179687872_C/T;2:179721046_G/A;2:179679336_C/T;2:179672711_T/C;2:179696164_A/T;2:179682520_T/TCCTC;2:179682997_T/G;2:17970…	22
ENSG00000163492	CCDC141	2	179694484	179914813	-1	protein_coding	285025	CCDC141	1.4276211576785e-09	NA	227	27.3	1.41e-65	2:179696164_A/T;2:179682520_T/TCCTC;2:179679336_C/T;2:179713329_C/G;2:179687872_C/T;2:179647962_ATATAT/A;2:179704335_T/A;2:179647824_G/A;2:179693712_G/T;2:179694507_T/C;2:179697126_G/A;2:179747078_A/G;2:179753549_G/A;2:179732980_A/G;2:179704604_G/A;2:179839888_G/A;2:179755283_A/G;2:179752984_T/C;2:179721046_G/A;2:179758007_C/T;2:179747326_C/T;2:179744659_CAG/C;2:179746617_G/GTC;2:179777279_A/T;2:…	22
ENSG00000187231	SESTD1	2	179966419	180129517	-1	protein_coding	91404	SESTD1	0.989112552502484	-0.132646499	43	18.74	1.445e-14	2:179947123_TTTTC/T;2:180049586_T/A;2:179927125_A/C;2:180051411_ATT/A;2:180040401_T/C;2:179545660_T/A	22
ENSG00000144331	ZNF385B	2	180306709	180726232	-1	protein_coding	151126	ZNF385B	0.00106530263678159	-0.555406316	2	5.779	NA	2:179655427_G/C	22
ENSG00000064989	CALCRL	2	188207856	188313187	-1	protein_coding	10203	CALCRL	0.926324873613011	0.904925193	141	17.83	1.741e-15	2:188289172_T/TCTC;2:188330197_AC/A;2:188190475_G/A	23
ENSG00000003436	TFPI	2	188328957	188430487	-1	protein_coding	7035	TFPI	0.0253229555895134	-0.447553866	86	19.04	2.688e-14	2:188289172_T/TCTC;2:188330197_AC/A;2:188190475_G/A;2:188417921_AC/A;2:188138597_A/G	23
ENSG00000196141	SPATS2L	2	201170604	201346986	1	protein_coding	26010	SPATS2L	0.970345371568033	0.539346336	16	11.39	5.742e-11	2:201170509_CA/C	24
ENSG00000123992	DNPEP	2	220238268	220264744	-1	protein_coding	23549	DNPEP	0.000202595534805018	NA	26	12.77	5.037e-11	2:220232850_C/T;2:220224028_TG/T;2:220294782_A/AG;2:220212410_AAT/A	25
ENSG00000175084	DES	2	220283099	220291461	1	protein_coding	1674	DES	0.00308243386387878	NA	32	22.1	3.949e-21	2:220294782_A/AG;2:220232850_C/T;2:220297581_C/CA;2:220299018_T/C	25
ENSG00000072195	SPEG	2	220299568	220363009	1	protein_coding	10290	SPEG	0.999790421916053	-0.154311412	51	22.7	3.949e-21	2:220294782_A/AG;2:220297581_C/CA;2:220299018_T/C;2:220340880_TG/T;2:220351471_T/C	25
ENSG00000144591	GMPPA	2	220363589	220371710	1	protein_coding	29926	GMPPA	2.35237377979873e-06	-0.096690247	17	22.7	1.066e-08	2:220340880_TG/T	25
ENSG00000072182	ASIC4	2	220378892	220403494	1	protein_coding	55515	ASIC4	0.72851478269818	-0.72393847	3	19.28	5.257e-07	2:220340880_TG/T	25
ENSG00000169031	COL4A3	2	228029281	228179508	1	protein_coding	1285	COL4A3	7.57550007722727e-05	0.806121191	14	16.08	3.063e-15	2:228143966_TTTG/T	26
ENSG00000168958	MFF	2	228189867	228222550	1	protein_coding	56947	MFF	0.375813389382855	1.451440907	20	8.372	1.185e-11	2:228143966_TTTG/T	26
ENSG00000168955	TM4SF20	2	228226872	228246711	-1	protein_coding	79853	TM4SF20	2.18814392829867e-06	0.132895867	7	8.372	2.967e-09	2:228143966_TTTG/T	26
ENSG00000135931	ARMC9	2	232063260	232239548	1	protein_coding	80210	ARMC9	1.03024252062501e-08	NA	36	10.35	4.581e-09	2:232193469_CAT/C;2:232238606_CA/C	27
ENSG00000156966	B3GNT7	2	232260254	232265875	1	protein_coding	93010	B3GNT7	0.620845260079446	0.027386687	24	20.7	9.679e-14	2:232290285_G/GGAGT;2:232279565_CA/C;2:232284801_C/CAAAAAAAAA;2:232297983_G/C	27
ENSG00000131374	TBC1D5	3	17198654	18486309	-1	protein_coding	9779	TBC1D5	6.51864399070986e-10	0.114585863	36	18.11	9.581e-09	3:18417765_C/CA	28
ENSG00000182568	SATB1	3	18386879	18487080	-1	protein_coding	6304	SATB1	0.856613872020163	-0.140838997	36	18.11	9.581e-09	3:18417765_C/CA	28
ENSG00000151090	THRB	3	24158651	24536773	-1	protein_coding	7068	THRB	0.994541861187431	-1.119632523	76	9.684	5.425e-15	3:24462852_T/TA;3:24432821_C/G;3:24459737_T/TA;3:24458625_A/G;3:24484315_CAA/C;3:24503654_TA/T	29
ENSG00000183873	SCN5A	3	38589548	38691164	-1	protein_coding	6331	SCN5A	0.995747526532478	-0.493253335	23	17.95	8.126e-13	3:38631723_A/AAAAC;3:38699265_A/AT;3:38676579_T/TA	30
ENSG00000185313	SCN10A	3	38738293	38835501	-1	protein_coding	6336	SCN10A	6.14214934293813e-26	-0.011373989	64	18.96	1.394e-13	3:38734752_G/A;3:38778618_T/C;3:38787588_A/C;3:38777852_C/CTG	30
ENSG00000010256	UQCRC1	3	48636435	48648409	-1	protein_coding	7384	UQCRC1	0.132467103146211	-0.703757501	1	2.494	3.15e-05	3:48703588_AT/A	31
ENSG00000183396	TMEM89	3	48658192	48659288	-1	protein_coding	440955	TMEM89	0.711075964906752	-0.32514209	1	2.494	3.15e-05	3:48703588_AT/A	31
ENSG00000008300	CELSR3	3	48673902	48700348	-1	protein_coding	1951	CELSR3	0.999656221390747	-0.878907614	1	2.13	1.156e-09	3:48703588_AT/A	31
ENSG00000213672	NCKIPSD	3	48701364	48723797	-1	protein_coding	51517	NCKIPSD	0.00713136165785669	-0.551018211	9	16.5	3.625e-12	3:48703588_AT/A;3:48918007_CT/C;3:49002631_C/CA;3:48915711_AT/A;3:49185006_TAA/T;3:48978604_CA/C;3:48975479_C/CAA;3:48724504_T/C;3:49367604_A/AAAAC	31
ENSG00000068745	IP6K2	3	48725436	48777786	-1	protein_coding	51447	IP6K2	0.989457702873501	-0.392798697	41	16.5	3.898e-13	3:48918007_CT/C;3:49002631_C/CA;3:48915711_AT/A;3:49185006_TAA/T;3:48978604_CA/C;3:48975479_C/CAA;3:48724504_T/C;3:48703588_AT/A;3:49367604_A/AAAAC;3:48734921_A/AT;3:48822527_C/CT;3:49708803_TCAAA/T;3:49575913_G/GTAT	31
ENSG00000114302	PRKAR2A	3	48782030	48885279	-1	protein_coding	5576	PRKAR2A	0.983250575891508	-2.868402322	62	12.14	3.693e-14	3:48915711_AT/A;3:49367604_A/AAAAC;3:48918007_CT/C;3:49002631_C/CA;3:49185006_TAA/T;3:48822527_C/CT;3:48978604_CA/C;3:48975479_C/CAA;3:49708803_TCAAA/T;3:49575913_G/GTAT;3:48834103_G/GT;3:48867039_ATG/A;3:48873852_TAAAAAAA/T	31
ENSG00000178537	SLC25A20	3	48894369	48936426	-1	protein_coding	788	SLC25A20	2.04566835698354e-07	-0.773546303	39	11.65	2.385e-16	3:48918007_CT/C;3:49002631_C/CA;3:48915711_AT/A;3:49185006_TAA/T;3:48978604_CA/C;3:48975479_C/CAA;3:49367604_A/AAAAC;3:49708803_TCAAA/T;3:49575913_G/GTAT;3:48943646_C/CA	31
ENSG00000221883	ARIH2OS	3	48955221	48956818	-1	protein_coding	646450	ARIH2OS	0.437613435241329	-0.628345895	17	11.63	1.772e-13	3:48915711_AT/A;3:49367604_A/AAAAC;3:48918007_CT/C;3:49002631_C/CA;3:49185006_TAA/T;3:48978604_CA/C;3:48975479_C/CAA;3:49575913_G/GTAT;3:49708803_TCAAA/T	31
ENSG00000177479	ARIH2	3	48956254	49023815	1	protein_coding	10425	ARIH2	0.987412494790781	-1.699919822	58	12.89	5.112e-14	3:48915711_AT/A;3:49367604_A/AAAAC;3:48918007_CT/C;3:49002631_C/CA;3:49185006_TAA/T;3:48978604_CA/C;3:48975479_C/CAA;3:49575913_G/GTAT;3:49708803_TCAAA/T;3:48979485_A/AT;3:48984874_C/CA;3:49087681_CAAAA/C	31
ENSG00000178467	P4HTM	3	49027319	49044587	1	protein_coding	54681	P4HTM	0.0232749358306657	NA	14	13.56	1.982e-08	3:48918007_CT/C;3:49002631_C/CA;3:48915711_AT/A;3:49185006_TAA/T;3:48978604_CA/C;3:48975479_C/CAA;3:49367604_A/AAAAC;3:49708803_TCAAA/T	31
ENSG00000178252	WDR6	3	49044495	49053386	1	protein_coding	11180	WDR6	9.19647551585082e-07	-0.058949543	11	15.78	1.982e-08	3:48915711_AT/A;3:49367604_A/AAAAC;3:48918007_CT/C;3:49002631_C/CA;3:49185006_TAA/T;3:48978604_CA/C;3:48975479_C/CAA	31
ENSG00000178149	DALRD3	3	49052921	49059726	-1	protein_coding	55152	DALRD3	1.84813920683629e-05	0.072306759	6	15.78	2.274e-08	3:48918007_CT/C;3:49002631_C/CA;3:48915711_AT/A;3:49185006_TAA/T;3:48978604_CA/C;3:48975479_C/CAA;3:49367604_A/AAAAC	31
ENSG00000178057	NDUFAF3	3	49057892	49060928	1	protein_coding	25915	NDUFAF3	4.85972513641338e-05	-2.090068809	5	15.78	3.222e-08	3:48918007_CT/C;3:49002631_C/CA;3:48915711_AT/A;3:49185006_TAA/T;3:48978604_CA/C;3:48975479_C/CAA;3:49367604_A/AAAAC	31
ENSG00000178035	IMPDH2	3	49061758	49066841	-1	protein_coding	3615	IMPDH2	0.00135316628366044	-0.509342888	10	15.78	5.576e-14	3:48918007_CT/C;3:49002631_C/CA;3:48915711_AT/A;3:49185006_TAA/T;3:48978604_CA/C;3:48975479_C/CAA;3:49367604_A/AAAAC;3:49575913_G/GTAT	31
ENSG00000198218	QRICH1	3	49067140	49131796	-1	protein_coding	54870	QRICH1	0.996069748046578	-0.27929443	41	20.1	5.576e-14	3:48915711_AT/A;3:49367604_A/AAAAC;3:48918007_CT/C;3:49002631_C/CA;3:49185006_TAA/T;3:48978604_CA/C;3:48975479_C/CAA;3:49575913_G/GTAT;3:49078769_AAT/A;3:49087681_CAAAA/C;3:49487292_C/CT;3:49708803_TCAAA/T;3:49117461_C/CA;3:49446228_CT/C	31
ENSG00000172053	QARS	3	49133365	49142553	-1	protein_coding	5859	QARS	8.78969829865226e-08	-0.634755548	13	20.1	1.67e-12	3:48915711_AT/A;3:49367604_A/AAAAC;3:48918007_CT/C;3:49002631_C/CA;3:49185006_TAA/T;3:48978604_CA/C;3:48975479_C/CAA;3:49575913_G/GTAT;3:49708803_TCAAA/T;3:49446228_CT/C;3:49487292_C/CT	31
ENSG00000172046	USP19	3	49145479	49158371	-1	protein_coding	10869	USP19	0.999991981492882	-0.429632772	12	21.3	2.718e-08	3:48918007_CT/C;3:49002631_C/CA;3:48915711_AT/A;3:49185006_TAA/T;3:48978604_CA/C;3:48975479_C/CAA;3:49575913_G/GTAT;3:49708803_TCAAA/T;3:49446228_CT/C;3:49487292_C/CT;3:49367604_A/AAAAC;3:49552704_AT/A;3:49354975_GT/G	31
ENSG00000172037	LAMB2	3	49158547	49170551	-1	protein_coding	3913	LAMB2	7.45006902753361e-11	-0.451081722	7	21.3	8.429e-08	3:48915711_AT/A;3:49487292_C/CT;3:49367604_A/AAAAC;3:48918007_CT/C;3:49002631_C/CA;3:49575913_G/GTAT;3:49185006_TAA/T;3:48978604_CA/C;3:48975479_C/CAA;3:49446228_CT/C;3:49552704_AT/A;3:49354975_GT/G	31
ENSG00000177352	CCDC71	3	49199968	49203754	-1	protein_coding	64925	CCDC71	0.0169896394893115	NA	14	15.13	3.33e-10	3:49446228_CT/C;3:49575913_G/GTAT;3:49444665_GTT/G;3:49708803_TCAAA/T;3:49487292_C/CT;3:49404775_C/CA	31
ENSG00000185909	KLHDC8B	3	49209044	49213917	1	protein_coding	200942	KLHDC8B	0.010421420264697	-0.077352225	16	15.13	7.808e-11	3:49446228_CT/C;3:49575913_G/GTAT;3:49444665_GTT/G;3:49487292_C/CT;3:49404775_C/CA;3:49552704_AT/A;3:49427369_CAA/C;3:49415044_G/GA;3:49354975_GT/G;3:49540071_CT/C;3:49367604_A/AAAAC;3:49250580_G/GAC;3:48915711_AT/A	31
ENSG00000236980	C3orf84	3	49215065	49229291	-1	protein_coding	646498	C3orf84	0.000221291799515334	0.059049684	26	15.24	7.13e-13	3:49575913_G/GTAT;3:49487292_C/CT;3:49404775_C/CA;3:49552704_AT/A;3:49427369_CAA/C;3:49415044_G/GA;3:49354975_GT/G;3:49540071_CT/C;3:49367604_A/AAAAC;3:49250580_G/GAC;3:49446228_CT/C;3:49444665_GTT/G;3:48915711_AT/A	31
ENSG00000173421	CCDC36	3	49235861	49295537	1	protein_coding	339834	CCDC36	0.509348612076541	-0.452712817	47	15.24	7.13e-13	3:49552704_AT/A;3:49487292_C/CT;3:49427369_CAA/C;3:49415044_G/GA;3:49404775_C/CA;3:49354975_GT/G;3:49540071_CT/C;3:49367604_A/AAAAC;3:49250580_G/GAC;3:49446228_CT/C;3:49575913_G/GTAT;3:49444665_GTT/G;3:48915711_AT/A;3:49521118_G/GT;3:49087681_CAAAA/C	31
ENSG00000225399	RP11-3B7.1	3	49297518	49298744	1	protein_coding	NA	NA	NA	NA	8	11.88	2.557e-09	3:49446228_CT/C;3:49575913_G/GTAT;3:49444665_GTT/G;3:49552704_AT/A;3:49487292_C/CT;3:49427369_CAA/C;3:49415044_G/GA;3:49404775_C/CA;3:49354975_GT/G;3:49540071_CT/C;3:49367604_A/AAAAC;3:49250580_G/GAC;3:49521118_G/GT;3:49087681_CAAAA/C	31
ENSG00000188315	C3orf62	3	49306035	49315342	-1	protein_coding	375341	C3orf62	0.00712465933483595	-1.950313785	14	11.88	7.462e-10	3:49521118_G/GT;3:49087681_CAAAA/C;3:49552704_AT/A;3:49487292_C/CT;3:49415044_G/GA;3:49404775_C/CA;3:49354975_GT/G;3:49540071_CT/C;3:49367604_A/AAAAC;3:49250580_G/GAC;3:49427369_CAA/C;3:49446228_CT/C;3:49575913_G/GTAT;3:49444665_GTT/G;3:49318905_A/ATG;3:48915711_AT/A	31
ENSG00000114316	USP4	3	49315264	49378145	-1	protein_coding	7375	USP4	6.20193619608728e-07	NA	48	9.802	7.185e-15	3:49552704_AT/A;3:49487292_C/CT;3:49427369_CAA/C;3:49415044_G/GA;3:49404775_C/CA;3:49354975_GT/G;3:49540071_CT/C;3:49367604_A/AAAAC;3:49250580_G/GAC;3:49521118_G/GT;3:49087681_CAAAA/C;3:49318905_A/ATG;3:48915711_AT/A;3:49446228_CT/C;3:49575913_G/GTAT;3:49444665_GTT/G;3:49373964_CT/C;3:48703588_AT/A;3:49420852_C/CA	31
ENSG00000233276	GPX1	3	49394609	49396033	-1	protein_coding	2876	GPX1	0.00693165111693131	-0.616399091	16	13.18	1.749e-16	3:49521118_G/GT;3:49420852_C/CA;3:49552704_AT/A;3:48915711_AT/A;3:49487292_C/CT;3:49427369_CAA/C;3:49415044_G/GA;3:49404775_C/CA;3:49354975_GT/G;3:49540071_CT/C;3:49367604_A/AAAAC;3:49250580_G/GAC	31
ENSG00000067560	RHOA	3	49396578	49450431	-1	protein_coding	387	RHOA	0.804697934205436	-0.430262742	88	16.24	6.356e-17	3:49552704_AT/A;3:48915711_AT/A;3:49487292_C/CT;3:49427369_CAA/C;3:49415044_G/GA;3:49404775_C/CA;3:49354975_GT/G;3:49540071_CT/C;3:49367604_A/AAAAC;3:49250580_G/GAC;3:49521118_G/GT;3:49420852_C/CA;3:49708803_TCAAA/T;3:49424881_G/GA;3:49373964_CT/C;3:49444665_GTT/G;3:49446228_CT/C	31
ENSG00000145022	TCTA	3	49449639	49453908	1	protein_coding	6988	TCTA	0.0132648475524679	-0.59594101	24	16.24	6.356e-17	3:49552704_AT/A;3:48915711_AT/A;3:49487292_C/CT;3:49427369_CAA/C;3:49415044_G/GA;3:49404775_C/CA;3:49354975_GT/G;3:49540071_CT/C;3:49367604_A/AAAAC;3:49250580_G/GAC;3:49521118_G/GT;3:49420852_C/CA;3:49444665_GTT/G;3:49446228_CT/C	31
ENSG00000145020	AMT	3	49454211	49460186	-1	protein_coding	275	AMT	0.000569475286585638	-0.022637077	28	16.24	6.356e-17	3:49444665_GTT/G;3:49552704_AT/A;3:48915711_AT/A;3:49487292_C/CT;3:49427369_CAA/C;3:49415044_G/GA;3:49404775_C/CA;3:49354975_GT/G;3:49540071_CT/C;3:49367604_A/AAAAC;3:49250580_G/GAC;3:49521118_G/GT;3:49420852_C/CA;3:49446228_CT/C;3:49373964_CT/C;3:49708803_TCAAA/T	31
ENSG00000145029	NICN1	3	49460379	49466759	-1	protein_coding	84276	NICN1	0.257245528868092	-1.087291051	25	13.86	3.428e-17	3:49521118_G/GT;3:49420852_C/CA;3:49552704_AT/A;3:48915711_AT/A;3:49487292_C/CT;3:49427369_CAA/C;3:49415044_G/GA;3:49404775_C/CA;3:49354975_GT/G;3:49540071_CT/C;3:49367604_A/AAAAC;3:49250580_G/GAC;3:49373964_CT/C;3:49708803_TCAAA/T	31
ENSG00000173402	DAG1	3	49506146	49573048	1	protein_coding	1605	DAG1	0.940921791331691	-0.838742424	90	19.42	2.622e-17	3:49552704_AT/A;3:48915711_AT/A;3:49487292_C/CT;3:49427369_CAA/C;3:49415044_G/GA;3:49404775_C/CA;3:49354975_GT/G;3:49540071_CT/C;3:49367604_A/AAAAC;3:49250580_G/GAC;3:49521118_G/GT;3:49420852_C/CA;3:49520651_C/T;3:49534869_CAAAAAAAAAA/C;3:49537486_TAGCCTCCGCTTCCCGGGTTCAAGCAATTTTCCTGTCTC/T;3:49552821_G/GT;3:49708803_TCAAA/T;3:48703588_AT/A;3:49575913_G/GTAT;3:49446228_CT/C	31
ENSG00000164061	BSN	3	49591922	49708978	1	protein_coding	8927	BSN	0.999999992077176	-1.285114003	82	19.76	7.611e-17	3:49552704_AT/A;3:48915711_AT/A;3:49487292_C/CT;3:49367604_A/AAAAC;3:49427369_CAA/C;3:49415044_G/GA;3:49404775_C/CA;3:49354975_GT/G;3:49540071_CT/C;3:49250580_G/GAC;3:49521118_G/GT;3:49708803_TCAAA/T;3:49725432_AG/A;3:49642946_AAT/A;3:49643013_T/TTA;3:49646522_CT/C;3:49770689_CAAA/C;3:49373964_CT/C	31
ENSG00000164062	APEH	3	49711435	49721396	1	protein_coding	327	APEH	0.0132157073381975	-0.27180506	17	19.76	1.118e-12	3:49521118_G/GT;3:49725432_AG/A;3:49708803_TCAAA/T	31
ENSG00000173531	MST1	3	49721380	49726934	-1	protein_coding	4485	MST1	1.72735679966035e-10	0.158165154	13	15.38	2.07e-14	3:49521118_G/GT;3:49725432_AG/A;3:49708803_TCAAA/T;3:49770689_CAAA/C;3:49869925_G/A;3:49799046_CA/C	31
ENSG00000164068	RNF123	3	49726932	49758962	1	protein_coding	63891	RNF123	0.969714693858756	-0.46199081	40	15.82	4.426e-22	3:49708803_TCAAA/T;3:49521118_G/GT;3:49725432_AG/A;3:49770689_CAAA/C;3:49869925_G/A;3:49799046_CA/C;3:49749648_C/CA	31
ENSG00000176020	AMIGO3	3	49754267	49761349	-1	protein_coding	386724	AMIGO3	7.50516210752013e-06	NA	29	15.82	2.665e-22	3:49869925_G/A;3:49799046_CA/C;3:49770689_CAAA/C;3:49708803_TCAAA/T;3:49749648_C/CA	31
ENSG00000173540	GMPPB	3	49754277	49761384	-1	protein_coding	29925	GMPPB	8.24535896597197e-05	-0.65955402	29	15.82	2.665e-22	3:49869925_G/A;3:49799046_CA/C;3:49770689_CAAA/C;3:49708803_TCAAA/T;3:49749648_C/CA	31
ENSG00000176095	IP6K1	3	49761727	49823975	-1	protein_coding	9807	IP6K1	0.235179980766781	-2.10342675	91	17.96	2.665e-22	3:49770689_CAAA/C;3:49869925_G/A;3:49799046_CA/C;3:49708803_TCAAA/T;3:49803078_TA/T	31
ENSG00000187492	CDHR4	3	49828165	49837268	-1	protein_coding	389118	CDHR4	0.0134739491219744	0.043609676	28	12.38	3.69e-22	3:49799046_CA/C;3:49869925_G/A;3:49770689_CAAA/C;3:49708803_TCAAA/T;3:49835648_G/GT;3:49373964_CT/C	31
ENSG00000185614	FAM212A	3	49840687	49842463	1	protein_coding	389119	FAM212A	0.000589161385315042	NA	17	13.02	3.69e-22	3:49770689_CAAA/C;3:49869925_G/A;3:49799046_CA/C;3:49708803_TCAAA/T;3:49835648_G/GT;3:49373964_CT/C	31
ENSG00000182179	UBA7	3	49842640	49851379	-1	protein_coding	7318	UBA7	2.68227797741532e-14	-0.315380801	19	13.02	3.69e-22	3:49708803_TCAAA/T;3:49770689_CAAA/C;3:49835648_G/GT;3:49373964_CT/C;3:49869925_G/A;3:49799046_CA/C	31
ENSG00000183763	TRAIP	3	49866034	49894007	-1	protein_coding	10293	TRAIP	0.125103591601554	-0.132254904	33	14.54	2.665e-14	3:49869925_G/A;3:49799046_CA/C;3:49770689_CAAA/C;3:49873371_C/CA;3:49708803_TCAAA/T	31
ENSG00000164076	CAMKV	3	49895421	49907655	-1	protein_coding	79012	CAMKV	0.996846171233152	-0.638322632	15	15.04	2.842e-14	3:49869925_G/A;3:49799046_CA/C;3:49770689_CAAA/C;3:49708803_TCAAA/T;3:50008623_T/TGGGAGGCAGAGGTTGCG	31
ENSG00000164078	MST1R	3	49924435	49941299	-1	protein_coding	4486	MST1R	1.6934911102813e-20	-0.377644955	15	15.79	2.862e-09	3:49708803_TCAAA/T;3:50008623_T/TGGGAGGCAGAGGTTGCG	31
ENSG00000228008	CTD-2330K9.3	3	49941278	49954370	1	protein_coding	NA	NA	NA	NA	14	15.79	2.862e-09	3:50008623_T/TGGGAGGCAGAGGTTGCG;3:49708803_TCAAA/T	31
ENSG00000164077	MON1A	3	49946302	49967606	-1	protein_coding	84315	MON1A	0.00636811048934964	-0.629673162	18	15.79	2.979e-09	3:49708803_TCAAA/T;3:50008623_T/TGGGAGGCAGAGGTTGCG	31
ENSG00000004534	RBM6	3	49977440	50137478	1	protein_coding	10180	RBM6	0.999999963583324	-0.685653183	108	12.39	4.654e-18	3:49708803_TCAAA/T;3:50008623_T/TGGGAGGCAGAGGTTGCG;3:50052867_T/A;3:50130376_CTTTTTT/C	31
ENSG00000003756	RBM5	3	50126341	50156454	1	protein_coding	10181	RBM5	0.999999469802352	-0.605888711	24	9.207	5.347e-14	3:49708803_TCAAA/T;3:50008623_T/TGGGAGGCAGAGGTTGCG;3:50130376_CTTTTTT/C;3:50149847_TAAAAAAAAAA/T	31
ENSG00000001617	SEMA3F	3	50192478	50226508	1	protein_coding	6405	SEMA3F	0.999917700468544	NA	2	9.764	0.0001014	3:49708803_TCAAA/T	31
ENSG00000114353	GNAI2	3	50263724	50296787	1	protein_coding	2771	GNAI2	0.861160290278213	-0.965006324	1	9.243	6.41e-05	3:49708803_TCAAA/T	31
ENSG00000179564	LSMEM2	3	50316458	50325545	1	protein_coding	132228	LSMEM2	2.89143693080036e-05	-0.548022292	1	1.434	0.0002831	3:49708803_TCAAA/T	31
ENSG00000214706	IFRD2	3	50325163	50330349	-1	protein_coding	7866	IFRD2	5.52609563426163e-06	-0.616737733	1	1.434	0.0002831	3:49708803_TCAAA/T	31
ENSG00000007402	CACNA2D2	3	50400233	50541675	-1	protein_coding	9254	CACNA2D2	0.999693296855458	NA	4	4.131	0.0006582	3:49708803_TCAAA/T	31
ENSG00000055955	ITIH4	3	52846991	52865495	-1	protein_coding	3700	ITIH4	4.63110952740984e-05	0.372344058	3	10.23	3.549e-06	3:53130399_T/TA	32
ENSG00000243696	RP5-966M1.6	3	52847298	52869745	-1	protein_coding	NA	NA	NA	NA	4	10.23	3.549e-06	3:53130399_T/TA	32
ENSG00000272573	MUSTN1	3	52867130	52869235	-1	protein_coding	389125	MUSTN1	0.00175218786439621	0.119815547	3	4.916	3.549e-06	3:53130399_T/TA	32
ENSG00000248592	TMEM110-MUSTN1	3	52867137	52931578	-1	protein_coding	100526772	TMEM110-MUSTN1	0.684628071972952	NA	9	4.916	5.575e-07	3:53130399_T/TA	32
ENSG00000213533	TMEM110	3	52870235	52931612	-1	protein_coding	375346	TMEM110	0.901349032819805	0.932919987	8	4.916	5.575e-07	3:53130399_T/TA	32
ENSG00000163935	SFMBT1	3	52937588	53080766	-1	protein_coding	51460	SFMBT1	0.99589420844432	-0.337614121	88	15.79	2.922e-08	3:53130399_T/TA	32
ENSG00000272305	RP11-894J14.5	3	53003135	53133469	-1	protein_coding	NA	NA	NA	NA	98	15.13	1.525e-08	3:53130399_T/TA	32
ENSG00000163933	RFT1	3	53122499	53164478	-1	protein_coding	91869	RFT1	3.17066987972078e-06	0.277384517	18	11.55	1.525e-08	3:53130399_T/TA	32
ENSG00000163931	TKT	3	53258723	53290068	-1	protein_coding	7086	TKT	0.0602834945523099	NA	34	12.98	3.146e-13	3:53286860_C/CT;3:53305774_CT/C;3:53519770_C/CT	32
ENSG00000162290	DCP1A	3	53317447	53381654	-1	protein_coding	55802	DCP1A	0.943913887681161	NA	33	15.03	1.88e-12	3:53519770_C/CT;3:53286860_C/CT;3:53305774_CT/C	32
ENSG00000157388	CACNA1D	3	53528683	53847760	1	protein_coding	776	CACNA1D	0.99999999998943	-0.375220334	20	18.57	3.881e-14	3:53519770_C/CT;3:53523407_T/TA;3:53482951_CTT/C	32
ENSG00000144741	SLC25A26	3	66119285	66438540	1	protein_coding	115286	SLC25A26	4.24371628598418e-09	-0.402795297	13	14.73	0.002704	3:66468220_GAA/G	33
ENSG00000144749	LRIG1	3	66429221	66551687	-1	protein_coding	26018	LRIG1	0.835793558274592	NA	73	19.71	1.492e-09	3:66468220_GAA/G;3:66480617_A/C	33
ENSG00000114541	FRMD4B	3	69219141	69591734	-1	protein_coding	23150	FRMD4B	0.807013707732818	-0.177870421	66	18.83	1.153e-13	3:69366231_C/CA;3:69412154_A/T;3:69412399_G/GT;3:69415211_AACAC/A	34
ENSG00000121552	CSTA	3	122044091	122060819	1	protein_coding	1475	CSTA	0.000533613519559043	0.014977238	5	14.21	1.768e-12	3:122175535_T/TA;3:122185093_C/CA	35
ENSG00000160124	CCDC58	3	122078438	122102078	-1	protein_coding	131076	CCDC58	0.0802761221198354	0.721001056	12	8.004	1.768e-12	3:122185093_C/CA	35
ENSG00000114023	FAM162A	3	122103023	122131181	1	protein_coding	26355	FAM162A	0.000629842253416895	-0.691762497	14	17.76	2.404e-12	3:122185093_C/CA	35
ENSG00000196981	WDR5B	3	122130715	122134882	-1	protein_coding	54554	WDR5B	5.46914499159414e-05	-0.954811676	4	17.76	1.365e-11	3:122185093_C/CA	35
ENSG00000114030	KPNA1	3	122140796	122233792	-1	protein_coding	3836	KPNA1	0.993000949687577	-0.603705885	50	17.76	7.37e-15	3:122185093_C/CA;3:122175535_T/TA;3:122285218_CT/C	35
ENSG00000138496	PARP9	3	122246771	122283424	-1	protein_coding	83666	PARP9	5.1404381489417e-06	-0.316478951	23	15.37	1.595e-14	3:122175535_T/TA;3:122185093_C/CA;3:122285218_CT/C	35
ENSG00000163840	DTX3L	3	122283085	122294050	1	protein_coding	151636	DTX3L	2.44159143785208e-05	0.946252557	10	15.37	1.903e-13	3:122185093_C/CA;3:122285218_CT/C	35
ENSG00000173200	PARP15	3	122296449	122357894	1	protein_coding	165631	PARP15	2.70928333439315e-07	-0.258607965	1	9.38	3.895e-10	3:122185093_C/CA	35
ENSG00000177311	ZBTB38	3	141043055	141168634	1	protein_coding	253461	ZBTB38	0.97949144936684	-1.877995699	61	19.99	1.426e-13	3:141074870_A/ACT;3:141112859_CTT/C	36
ENSG00000197980	LEKR1	3	156543270	156763918	1	protein_coding	389170	LEKR1	NA	-0.029832928	88	17.48	2.363e-08	3:156670951_T/TA;3:156535958_AT/A;3:156607089_G/GA	37
ENSG00000075420	FNDC3B	3	171757418	172119455	1	protein_coding	64778	FNDC3B	0.999999985029909	0.614697127	118	21.6	3.173e-18	3:171759410_C/CT;3:171799136_C/CT;3:171771566_CA/C;3:171817715_C/CT;3:172115590_AT/A;3:172117455_AC/A;3:172123761_G/GGA	38:39
ENSG00000121853	GHSR	3	172162923	172166246	-1	protein_coding	2693	GHSR	0.0433453469862917	-0.292434846	7	11.49	2.699e-07	3:172123761_G/GGA	39
ENSG00000121864	ZNF639	3	179040779	179053323	1	protein_coding	51193	ZNF639	0.122945965165128	-0.29407145	14	15.27	2.04e-07	3:179133768_CTA/C	40
ENSG00000171109	MFN1	3	179065480	179112719	1	protein_coding	55669	MFN1	0.0190381900124968	0.694126023	36	15.27	8.556e-08	3:179133768_CTA/C	40
ENSG00000114450	GNB4	3	179116990	179169378	-1	protein_coding	59345	GNB4	0.629775083415026	0.695551805	30	14.95	3.046e-14	3:179133768_CTA/C;3:179173224_A/T	40
ENSG00000138668	HNRNPD	4	83273651	83295656	-1	protein_coding	3184	HNRNPD	0.957344185404364	-0.414862452	47	15.86	2.563e-08	4:83244302_A/G	42
ENSG00000071205	ARHGAP10	4	148653214	148993931	1	protein_coding	79658	ARHGAP10	1.21711064000628e-10	NA	16	17.24	5.498e-14	4:148969031_T/C;4:148970946_G/GTTTT;4:148973231_G/A	43
ENSG00000151623	NR3C2	4	148999913	149365850	-1	protein_coding	4306	NR3C2	0.925088552607185	-1.464439612	72	14.96	5.799e-14	4:149223554_A/AGGT	43
ENSG00000129116	PALLD	4	169418217	169849608	1	protein_coding	23022	PALLD	6.63951548296594e-05	0.157870049	36	9.607	1.593e-10	4:169682834_T/G	44
ENSG00000189045	ANKDD1B	5	74907284	74967671	1	protein_coding	728780	ANKDD1B	NA	0.593695416	2	7.101	0.003018	5:75037520_C/CG	47
ENSG00000152359	POC5	5	74969949	75013313	-1	protein_coding	134359	POC5	0.00213816175598754	0.193562311	16	15.77	1.505e-05	5:75037520_C/CG	47
ENSG00000164309	CMYA5	5	78985700	79096063	1	protein_coding	202333	CMYA5	3.80676086686769e-43	-0.044189415	7	24.7	1.414e-08	5:79041057_A/G	48
ENSG00000145743	FBXL17	5	107194736	107717799	-1	protein_coding	64839	FBXL17	0.977900472361054	0.933602042	167	19.17	4.441e-09	5:107343923_T/C;5:107693590_C/CAT;5:107418957_G/C;5:107478679_T/TATAATA	50
ENSG00000168944	CEP120	5	122680579	122759286	-1	protein_coding	153241	CEP120	4.34470692506916e-11	-0.528864642	106	22.7	3.83e-08	5:122696366_A/ACAAGAGGGTAGGAAATAC	51
ENSG00000146021	KLHL3	5	136953189	137071779	-1	protein_coding	26249	KLHL3	0.924154761446343	-1.185811583	44	15.65	1.241e-18	5:137153211_CTCTT/C;5:137406243_C/G;5:137006660_C/CA	52
ENSG00000177733	HNRNPA0	5	137087075	137090039	-1	protein_coding	10949	HNRNPA0	0.863701458346368	-1.100903395	11	12.63	3.669e-13	5:137153211_CTCTT/C;5:137406243_C/G	52
ENSG00000120729	MYOT	5	137203480	137223540	1	protein_coding	9499	MYOT	2.64170747311334e-05	-0.020030859	20	16.3	5.518e-19	5:137406243_C/G;5:137153211_CTCTT/C;5:137338521_AT/A;5:137399078_AT/A	52
ENSG00000078795	PKD2L2	5	137223657	137278436	1	protein_coding	27039	PKD2L2	3.49693117527093e-07	-0.563262342	73	18.75	2.222e-16	5:137338521_AT/A;5:137153211_CTCTT/C;5:137399078_AT/A;5:137406243_C/G;5:137237100_GA/G;5:137242459_TG/T;5:137245227_ATT/A;5:137290308_AT/A;5:137398653_T/TA;5:137306635_C/G;5:137254533_C/CT;5:137256445_T/TA	52
ENSG00000031003	FAM13B	5	137273649	137387650	-1	protein_coding	51306	FAM13B	0.900071909481818	-0.636483829	178	19.02	2.151e-23	5:137338521_AT/A;5:137290308_AT/A;5:137398653_T/TA;5:137245227_ATT/A;5:137306635_C/G;5:137399078_AT/A;5:137406243_C/G;5:137153211_CTCTT/C;5:137290229_A/G;5:137341152_AT/A;5:137395721_C/CT	52
ENSG00000061492	WNT8A	5	137419581	137428054	1	protein_coding	7478	WNT8A	0.875728925683611	0.243770852	19	16.1	2.477e-16	5:137338521_AT/A;5:137306635_C/G;5:137399078_AT/A;5:137153211_CTCTT/C;5:137406243_C/G;5:137430356_C/CA;5:137290308_AT/A;5:137245227_ATT/A	52
ENSG00000112981	NME5	5	137450866	137475132	-1	protein_coding	8382	NME5	0.570640716006077	-0.270676887	42	15.73	4.24e-15	5:137306635_C/G;5:137338521_AT/A;5:137482988_A/AAT;5:137620088_AT/A;5:137591919_T/TA;5:137541385_GA/G;5:137450295_C/CA;5:137531260_TATATA/T;5:137570428_T/TACAC;5:137607596_T/G;5:137823225_T/C;5:137462133_A/G;5:137511386_T/TA	52
ENSG00000112983	BRD8	5	137475455	137514675	-1	protein_coding	10902	BRD8	0.000590819287003113	0.045427	45	15.73	4.24e-15	5:137482988_A/AAT;5:137620088_AT/A;5:137591919_T/TA;5:137541385_GA/G;5:137450295_C/CA;5:137511386_T/TA;5:137531260_TATATA/T;5:137570428_T/TACAC;5:137607596_T/G;5:137823225_T/C;5:137462133_A/G;5:137633852_AT/A	52
ENSG00000112984	KIF20A	5	137514408	137523404	1	protein_coding	10112	KIF20A	1.91703489767524e-08	0.043381979	23	10.28	7.467e-18	5:137450295_C/CA;5:137531260_TATATA/T;5:137570428_T/TACAC;5:137607596_T/G;5:137823225_T/C;5:137462133_A/G;5:137482988_A/AAT;5:137620088_AT/A;5:137591919_T/TA;5:137541385_GA/G;5:137511386_T/TA;5:137633852_AT/A	52
ENSG00000094880	CDC23	5	137523339	137549032	-1	protein_coding	8697	CDC23	0.999307693129197	-0.645530886	37	12.36	7.467e-18	5:137482988_A/AAT;5:137620088_AT/A;5:137591919_T/TA;5:137541385_GA/G;5:137511386_T/TA;5:137450295_C/CA;5:137531260_TATATA/T;5:137570428_T/TACAC;5:137607596_T/G;5:137823225_T/C;5:137462133_A/G;5:137338521_AT/A	52
ENSG00000146013	GFRA3	5	137588068	137610360	-1	protein_coding	2676	GFRA3	0.0290609621761813	-0.097246237	48	13.91	5.474e-14	5:137578598_G/A;5:137450295_C/CA;5:137482988_A/AAT;5:137620088_AT/A;5:137591919_T/TA;5:137541385_GA/G;5:137511386_T/TA;5:137633852_AT/A;5:137462133_A/G;5:137607596_T/G	52
ENSG00000158402	CDC25C	5	137620954	137674044	-1	protein_coding	995	CDC25C	3.00948392905045e-08	-0.356715547	37	11.48	5.643e-11	5:137620088_AT/A;5:137591919_T/TA;5:137482988_A/AAT;5:137450295_C/CA;5:137633852_AT/A;5:137531260_TATATA/T;5:137823225_T/C;5:137717651_CT/C;5:137570428_T/TACAC	52
ENSG00000120709	FAM53C	5	137667624	137685416	1	protein_coding	51307	FAM53C	0.639249208225445	-0.370563952	14	21	1.587e-10	5:137620088_AT/A;5:137591919_T/TA;5:137450295_C/CA;5:137633852_AT/A;5:137717651_CT/C;5:137531260_TATATA/T;5:137570428_T/TACAC;5:137823225_T/C	52
ENSG00000120733	KDM3B	5	137688285	137772717	1	protein_coding	51780	KDM3B	0.999999999078234	0.066118433	52	21	1.015e-10	5:137620088_AT/A;5:137717651_CT/C;5:137591919_T/TA;5:137739366_C/CA;5:137787292_CCTCAATGAT/C;5:137531260_TATATA/T;5:137570428_T/TACAC;5:137823225_T/C;5:137450295_C/CA;5:137633852_AT/A;5:137462133_A/G	52
ENSG00000132563	REEP2	5	137774706	137782658	1	protein_coding	51308	REEP2	0.876388829269941	0.126709192	32	17.49	1.015e-10	5:137462133_A/G;5:137739366_C/CA;5:137787292_CCTCAATGAT/C;5:137620088_AT/A;5:137591919_T/TA;5:137531260_TATATA/T;5:137570428_T/TACAC;5:137823225_T/C;5:137717651_CT/C	52
ENSG00000120738	EGR1	5	137801179	137805004	1	protein_coding	1958	EGR1	0.674344947164404	-0.140243773	8	11.04	2.3e-08	5:137531260_TATATA/T;5:137823225_T/C;5:137787292_CCTCAATGAT/C	52
ENSG00000145819	ARHGAP26	5	142149949	142608576	1	protein_coding	23092	ARHGAP26	0.998859800147404	-1.633082475	41	16.92	1.038e-10	5:142419093_A/AT	53
ENSG00000113580	NR3C1	5	142657496	142815077	-1	protein_coding	2908	NR3C1	0.311618465710419	NA	39	15.33	5.929e-12	5:142627162_GTGGA/G;5:142629443_A/G	53
ENSG00000164463	CREBRF	5	172483355	172566291	1	protein_coding	153222	CREBRF	0.998406138401379	-2.591003679	106	15.85	1.702e-12	5:172544964_T/C;5:172574590_G/GT;5:172622333_C/CA;5:172501304_C/CA	54
ENSG00000113734	BNIP1	5	172571445	172591390	1	protein_coding	662	BNIP1	0.00143692768334693	-0.218655026	36	15.23	1.702e-12	5:172574590_G/GT;5:172622333_C/CA;5:172544964_T/C;5:172617420_AT/A	54
ENSG00000183072	NKX2-5	5	172659112	172662360	-1	protein_coding	1482	NKX2-5	0.858647741285937	-0.208159618	22	18.15	1.35e-18	5:172645559_T/TTTA;5:172653978_C/CT;5:172643468_GC/G;5:172644017_C/T;5:172670611_C/CT;5:172675053_C/G	54
ENSG00000096696	DSP	6	7541808	7586950	1	protein_coding	1832	DSP	0.999901542789998	NA	27	12.36	1.382e-10	6:7538279_G/C;6:7545870_TC/T;6:7543468_A/G;6:7551862_CA/C	55
ENSG00000124657	OR2B6	6	27925019	27925960	1	protein_coding	26212	OR2B6	0.0407309275321611	-0.098173144	1	3.127	0.007604	6:28003195_CTG/C	57
ENSG00000232040	SCAND3	6	28539407	28583989	-1	protein_coding	114821	SCAND3	9.70724396864633e-09	-0.785031462	14	9.281	7.424e-09	6:28586613_A/ATGTG	57
ENSG00000237649	KIFC1	6	33359313	33377701	1	protein_coding	3833	KIFC1	0.0155780337232565	-0.299170287	7	12.96	1.782e-05	6:33413254_A/AT	58
ENSG00000112511	PHF1	6	33378176	33384230	1	protein_coding	5252	PHF1	0.999558759279796	NA	2	12.96	1.782e-05	6:33413254_A/AT	58
ENSG00000112514	CUTA	6	33384219	33386094	-1	protein_coding	51596	CUTA	1.14218167340545e-05	-0.619995669	1	12.96	1.782e-05	6:33413254_A/AT	58
ENSG00000197283	SYNGAP1	6	33387847	33421466	1	protein_coding	8831	SYNGAP1	0.999998449747972	-1.109120657	12	12.96	3.304e-08	6:33413254_A/AT	58
ENSG00000213588	ZBTB9	6	33422356	33425325	1	protein_coding	221504	ZBTB9	0.0121593630542635	-0.691753581	7	10.82	3.304e-08	6:33413254_A/AT	58
ENSG00000030110	BAK1	6	33540329	33548019	-1	protein_coding	578	BAK1	0.00348654810029572	-0.655757051	1	5.876	2.463e-06	6:33413254_A/AT	58
ENSG00000161904	LEMD2	6	33738979	33756913	-1	protein_coding	221496	LEMD2	0.302373361272148	0.392920076	26	20.3	2.447e-08	6:33755116_TCA/T	58
ENSG00000096395	MLN	6	33762450	33771788	-1	protein_coding	4295	MLN	0.00165857384360036	0.983257947	10	15.34	2.447e-08	6:33755116_TCA/T	58
ENSG00000196821	C6orf106	6	34555065	34664636	-1	protein_coding	64771	C6orf106	0.454029671085684	-1.135549043	41	14.17	2.581e-09	6:34658565_A/AGTTTT	59
ENSG00000124562	SNRPC	6	34725183	34741571	1	protein_coding	6631	SNRPC	0.727261777653869	-0.351120295	15	15.81	1.449e-07	6:34658565_A/AGTTTT	59
ENSG00000065060	UHRF1BP1	6	34759857	34850915	1	protein_coding	54887	UHRF1BP1	2.46541297366596e-07	-0.83035352	43	15.05	4.862e-09	6:34658565_A/AGTTTT	59
ENSG00000124772	CPNE5	6	36708552	36807778	-1	protein_coding	57699	CPNE5	0.0778897502698332	NA	11	6.771	2.433e-16	6:36766292_C/T;6:36782951_C/CA;6:36804187_A/G;6:36806492_C/T;6:36848369_G/GATAAA;6:36817113_A/G;6:36832103_T/C	60
ENSG00000137168	PPIL1	6	36822603	36842800	-1	protein_coding	51645	PPIL1	0.013003975971324	-1.130165742	22	13.12	2.433e-16	6:36848369_G/GATAAA;6:36817113_A/G;6:36832103_T/C;6:36873787_T/G	60
ENSG00000198663	C6orf89	6	36839646	36896740	1	protein_coding	221477	C6orf89	8.22352243978553e-05	-0.064590723	30	13.12	6.401e-16	6:36832103_T/C;6:36848369_G/GATAAA;6:36817113_A/G;6:36873787_T/G;6:36879464_G/A;6:36806492_C/T	60
ENSG00000164530	PI16	6	36922209	36932613	1	protein_coding	221476	PI16	4.4012998949913e-07	0.152223599	11	11.95	0.0001227	6:36909058_C/A	60
ENSG00000137409	MTCH1	6	36935917	36954074	-1	protein_coding	23787	MTCH1	0.964878856015847	0.264919662	12	11.95	0.0001227	6:36909058_C/A	60
ENSG00000146147	MLIP	6	53794780	54131078	1	protein_coding	90523	MLIP	1.01588135455232e-11	0.019674322	112	15.2	2.588e-11	6:53977464_T/TA	61
ENSG00000187772	LIN28B	6	105404923	105531207	1	protein_coding	389421	LIN28B	0.721962206839986	-1.019372936	1	0.01	NA	6:105784842_AT/A	62
ENSG00000112276	BVES	6	105544697	105585049	-1	protein_coding	11149	BVES	0.000308542708446569	5.852106482	1	3.331	NA	6:105784842_AT/A	62
ENSG00000085377	PREP	6	105725440	105850959	-1	protein_coding	5550	PREP	0.991043730072313	NA	44	12.1	1.557e-08	6:105784842_AT/A	62
ENSG00000057663	ATG5	6	106632351	106773666	-1	protein_coding	9474	ATG5	0.981561830973196	-1.135646359	2	3.534	NA	6:105784842_AT/A	62
ENSG00000196376	SLC35F1	6	118228689	118638839	1	protein_coding	222553	SLC35F1	0.388506270158181	-0.358189883	264	17.19	3.71e-47	6:118537250_T/G;6:118438518_T/C;6:118518754_T/C;6:118528493_T/G;6:118546888_AT/A;6:118554135_G/GT;6:118537249_G/T;6:118532368_G/C;6:118533934_G/C;6:118547648_T/TACAC;6:118551502_C/CA;6:118625560_A/AAG;6:118677561_A/ATTAG;6:118691445_G/C;6:118933422_TA/T;6:118610131_G/A;6:118559589_AAAT/A;6:118580806_G/GA;6:118607968_T/TTG;6:118879229_G/A;6:118618906_TATATATATATA/T;6:118609176_T/TTG;6:118570514_A/…	63
ENSG00000111860	CEP85L	6	118781935	119031238	-1	protein_coding	387119	CEP85L	0.00496390705689714	0.298569554	539	16.19	1.153e-49	6:118714230_C/CAA;6:118812403_T/C;6:118849378_C/CT;6:118723322_T/TA;6:118931224_T/TA;6:118812359_T/C;6:118819758_TA/T;6:118618906_TATATATATATA/T;6:118914846_TA/T;6:118921964_T/TAA;6:118914450_T/C;6:118899681_T/C;6:118864074_A/AC;6:118634453_A/G;6:118691445_G/C;6:118933422_TA/T;6:118695296_C/T;6:118760106_T/C;6:118824994_C/CA;6:118826572_CAAAAAAAAAAA/C;6:118748970_C/G;6:118546888_AT/A;6:118876588_…	63
ENSG00000198523	PLN	6	118869461	118881893	1	protein_coding	5350	PLN	0.111194228566321	-0.123959201	61	11.74	4.987e-40	6:118714230_C/CAA;6:118812359_T/C;6:118819758_TA/T;6:118618906_TATATATATATA/T;6:118914846_TA/T;6:118921964_T/TAA;6:118914450_T/C;6:118812403_T/C;6:118849378_C/CT;6:118723322_T/TA;6:118931224_T/TA;6:118864074_A/AC;6:118933422_TA/T;6:118695296_C/T;6:118876588_C/CA;6:118879229_G/A;6:118649223_C/T;6:118691445_G/C;6:118546888_AT/A	63
ENSG00000111879	FAM184A	6	119280928	119470552	-1	protein_coding	79632	FAM184A	2.04433944490058e-13	NA	1	3.594	NA	6:118580867_C/CA	63
ENSG00000146350	TBC1D32	6	121400640	121655891	-1	protein_coding	221322	TBC1D32	1.35030437532423e-12	0.703929775	695	27.3	4.551e-13	6:121603628_A/ATTTTAAGATGAAAG;6:121469064_C/CTTT;6:121667292_AAAAG/A;6:121417832_G/GA;6:121727185_C/T;6:121484007_T/G;6:121492464_A/AG;6:121602469_AC/A;6:121733676_A/T;6:121343739_C/T;6:121614280_C/CA	64
ENSG00000152661	GJA1	6	121756838	121770873	1	protein_coding	2697	GJA1	0.215546849622465	-0.621211221	88	20.2	5.294e-55	6:121760057_CT/C;6:121761353_CTT/C;6:121747462_AG/A;6:121747463_G/A;6:121736052_T/C;6:121744753_A/AT;6:121766728_G/GA;6:121758907_A/G;6:121762233_T/C;6:121773684_C/A;6:121769905_A/AT;6:121733676_A/T;6:121780288_T/TAC;6:121787498_T/A;6:121783694_C/A;6:121780201_G/A;6:121776131_CTTTTTTTT/C;6:121780212_T/A	64
ENSG00000025156	HSF2	6	122720691	122754264	1	protein_coding	3298	HSF2	0.919340110510229	-0.603831964	26	11.23	8.504e-09	6:122543056_C/CT;6:122769933_AT/A;6:122924139_AT/A;6:122339304_T/C;6:121918908_G/A	64
ENSG00000111897	SERINC1	6	122764499	122792967	-1	protein_coding	57515	SERINC1	0.0746214563362831	0.168754862	18	8.744	7.839e-09	6:122543056_C/CT;6:122769933_AT/A;6:122924139_AT/A	64
ENSG00000135549	PKIB	6	122793076	123047518	1	protein_coding	5570	PKIB	0.219496928302588	0.867784557	63	12.81	1.794e-11	6:122543056_C/CT;6:122769933_AT/A;6:122924139_AT/A;6:122817414_A/C;6:122339304_T/C;6:122927060_A/G	64
ENSG00000118526	TCF21	6	134210276	134216691	1	protein_coding	6943	TCF21	0.80536994429277	0.400264301	7	6.946	1.825e-10	6:134179681_T/TGCAGTCC;6:134214525_C/G	65
ENSG00000122548	KIAA0087	7	26572740	26578407	-1	protein_coding	9808	KIAA0087	NA	NA	30	21.6	2.163e-08	7:26582415_GT/G	66
ENSG00000153814	JAZF1	7	27870192	28220362	-1	protein_coding	221895	JAZF1	0.958302381623798	-0.943258499	27	17.78	1.875e-08	7:28186775_A/AT;7:28219812_A/G	67
ENSG00000173852	DPY19L1	7	34968488	35077883	-1	protein_coding	23333	DPY19L1	0.142871737069563	-0.827539763	2	0.575	4.631e-08	7:35227217_A/T;7:35085761_T/C	68
ENSG00000164532	TBX20	7	35242042	35293758	-1	protein_coding	57057	TBX20	0.337045818385032	NA	49	22	2.958e-11	7:35227217_A/T;7:35240475_T/C;7:35327325_T/TG;7:35274903_GA/G	68
ENSG00000127928	GNGT1	7	93220885	93540577	1	protein_coding	2792	GNGT1	0.276892736896177	0.237481529	52	12.68	9.82e-32	7:93533422_T/C;7:93569305_C/T;7:93536803_C/T;7:93549363_G/C;7:93541369_T/TA;7:93539158_GA/G;7:93546312_C/CTG	69
ENSG00000127920	GNG11	7	93551011	93557922	1	protein_coding	2791	GNG11	0.163792461884714	0.21091005	52	12.68	9.82e-32	7:93549363_G/C;7:93541369_T/TA;7:93569305_C/T;7:93536803_C/T;7:93546312_C/CTG;7:93569920_T/TA;7:93559521_C/T;7:93574709_C/T	69
ENSG00000160862	AZGP1	7	99564343	99573780	-1	protein_coding	563	AZGP1	0.0175975830278723	-0.397532959	2	3.07	0.0001062	7:99662511_GTAGT/G	70
ENSG00000106261	ZKSCAN1	7	99613204	99639312	1	protein_coding	7586	ZKSCAN1	0.607275236573615	-2.809026631	22	17.42	1.132e-08	7:99662511_GTAGT/G;7:99652580_CT/C;7:99710584_A/AG;7:99711461_AC/A	70
ENSG00000166529	ZSCAN21	7	99647390	99662661	1	protein_coding	7589	ZSCAN21	1.70973909902822e-11	-0.4550104	15	22.4	3.779e-09	7:99710584_A/AG;7:99662511_GTAGT/G;7:99652580_CT/C;7:99843724_CT/C	70
ENSG00000166526	ZNF3	7	99661656	99680171	-1	protein_coding	7551	ZNF3	0.0089610568357088	-0.567527318	14	22.4	3.779e-09	7:99652580_CT/C;7:99662511_GTAGT/G;7:99710584_A/AG;7:99843724_CT/C;7:99711461_AC/A	70
ENSG00000168090	COPS6	7	99686577	99689823	1	protein_coding	10980	COPS6	0.84586120251302	0.300640225	9	15.38	1.112e-08	7:99662511_GTAGT/G;7:99710584_A/AG;7:99711461_AC/A	70
ENSG00000166508	MCM7	7	99690351	99699563	-1	protein_coding	4176	MCM7	1.4578327477307e-13	NA	18	15.38	1.112e-08	7:99662511_GTAGT/G;7:99710584_A/AG;7:99711461_AC/A;7:100054937_ATTC/A	70
ENSG00000221838	AP4M1	7	99699172	99707968	1	protein_coding	9179	AP4M1	2.36166196366206e-11	-0.192648616	20	15.38	4.366e-09	7:99710584_A/AG;7:99711461_AC/A;7:99662511_GTAGT/G;7:100054937_ATTC/A	70
ENSG00000106290	TAF6	7	99704693	99717464	-1	protein_coding	6878	TAF6	0.00067416521660161	0.183086349	24	15.38	4.366e-09	7:99662511_GTAGT/G;7:99710584_A/AG;7:99711461_AC/A;7:100054937_ATTC/A;7:99843724_CT/C	70
ENSG00000166997	CNPY4	7	99717236	99723134	1	protein_coding	245812	CNPY4	3.6762305295632e-09	-0.690871578	15	9.474	4.366e-09	7:99710584_A/AG;7:99662511_GTAGT/G;7:99711461_AC/A;7:99843724_CT/C	70
ENSG00000214309	MBLAC1	7	99724317	99726118	1	protein_coding	255374	MBLAC1	0.313958463301017	-0.58280557	15	9.3	6.22e-09	7:99710584_A/AG;7:99662511_GTAGT/G;7:99843724_CT/C;7:99711461_AC/A	70
ENSG00000188186	LAMTOR4	7	99746530	99753567	1	protein_coding	389541	LAMTOR4	0.0256870248906026	-0.130437112	10	18.81	2.153e-09	7:99843724_CT/C;7:99662511_GTAGT/G;7:99710584_A/AG;7:100054937_ATTC/A	70
ENSG00000146826	C7orf43	7	99752043	99756338	-1	protein_coding	55262	C7orf43	0.300413006639945	-0.279415928	8	18.81	8.493e-06	7:100054937_ATTC/A;7:99710584_A/AG;7:99843724_CT/C;7:99662511_GTAGT/G	70
ENSG00000197093	GAL3ST4	7	99756867	99766373	-1	protein_coding	79690	GAL3ST4	3.81535057360793e-10	-1.045855696	10	18.81	3.647e-09	7:99710584_A/AG;7:99843724_CT/C;7:99662511_GTAGT/G	70
ENSG00000213420	GPC2	7	99767229	99774995	-1	protein_coding	221914	GPC2	0.307395086157098	-0.493776632	20	16.54	3.647e-09	7:99710584_A/AG;7:99843724_CT/C;7:99662511_GTAGT/G	70
ENSG00000066923	STAG3	7	99775186	99819111	1	protein_coding	10734	STAG3	1.10348940584416e-06	-0.496377292	80	13.62	8.24e-10	7:99843724_CT/C;7:99662511_GTAGT/G;7:100261913_TCTGA/T	70
ENSG00000160844	GATS	7	99798283	99869855	-1	protein_coding	352954	GATS	0.000965025102116515	NA	66	13.39	1.585e-11	7:99843724_CT/C;7:99662511_GTAGT/G;7:100261913_TCTGA/T;7:100054937_ATTC/A	70
ENSG00000213413	PVRIG	7	99815864	99819113	1	protein_coding	79037	PVRIG	0.0010018919897152	0.083525111	44	13.39	8.24e-10	7:99843724_CT/C;7:99662511_GTAGT/G;7:100261913_TCTGA/T	70
ENSG00000214300	SPDYE3	7	99905325	99919819	1	protein_coding	441272	SPDYE3	0.825434138244106	-0.496831659	2	0.896	3.31e-07	7:100054937_ATTC/A	70
ENSG00000121716	PILRB	7	99933737	99965356	1	protein_coding	29990	PILRB	3.36639654254602e-06	1.99630698	3	4.598	3.31e-07	7:100054937_ATTC/A;7:100092311_A/G	70
ENSG00000085514	PILRA	7	99965153	99997719	1	protein_coding	29992	PILRA	2.14141882603506e-08	-0.470534021	4	5.257	5.727e-07	7:100092311_A/G;7:100054937_ATTC/A	70
ENSG00000078487	ZCWPW1	7	99998449	100026615	-1	protein_coding	55063	ZCWPW1	1.15224577774625e-12	0.231575289	3	6.633	3.952e-07	7:100054937_ATTC/A	70
ENSG00000146834	MEPCE	7	100026413	100031741	1	protein_coding	56257	MEPCE	0.996809251755068	-0.251316416	1	1.641	0.0004163	7:100054937_ATTC/A	70
ENSG00000160813	PPP1R35	7	100032905	100034188	-1	protein_coding	221908	PPP1R35	0.00198348749453857	-0.502506927	1	1.641	0.0004163	7:100054937_ATTC/A	70
ENSG00000185955	C7orf61	7	100054238	100061894	-1	protein_coding	402573	C7orf61	0.0120812493963009	-0.327822648	1	0.233	2.683e-11	7:100054937_ATTC/A	70
ENSG00000166925	TSC22D4	7	100060982	100076902	-1	protein_coding	81628	TSC22D4	0.894817346966523	NA	1	0.233	2.683e-11	7:100054937_ATTC/A	70
ENSG00000166924	NYAP1	7	100081550	100092422	1	protein_coding	222950	NYAP1	0.990932129553248	NA	2	12.26	3.618e-10	7:100092311_A/G;7:100098358_C/CA	70
ENSG00000106351	AGFG2	7	100136834	100165842	1	protein_coding	3268	AGFG2	0.00476446377841632	-1.649765322	4	22.3	1.367e-10	7:100121003_CA/C;7:100197866_G/A	70
ENSG00000077454	LRCH4	7	100169855	100183776	-1	protein_coding	4034	LRCH4	0.00017644288346698	-0.111755797	5	22.3	1.367e-10	7:100197866_G/A;7:100121003_CA/C;7:100373832_C/T	70
ENSG00000205307	SAP25	7	100169855	100171270	-1	protein_coding	100316904	SAP25	NA	NA	4	22.3	1.367e-10	7:100197866_G/A;7:100121003_CA/C;7:100373832_C/T	70
ENSG00000106336	FBXO24	7	100181605	100198740	1	protein_coding	26261	FBXO24	0.141279967523548	-0.052634453	11	22.3	3.147e-14	7:100197866_G/A;7:100121003_CA/C;7:100373832_C/T;7:100198878_C/A;7:100201230_AC/A;7:100250044_CA/C	70
ENSG00000106333	PCOLCE	7	100199800	100205798	1	protein_coding	5118	PCOLCE	0.500664877958131	0.173330762	23	17.14	3.147e-14	7:100121003_CA/C;7:100197866_G/A;7:100198878_C/A;7:100201230_AC/A;7:100250044_CA/C;7:100209284_C/T;7:100216239_CT/C	70
ENSG00000106330	MOSPD3	7	100209725	100213007	1	protein_coding	64598	MOSPD3	0.00160694416950915	-0.798832371	30	13.99	7.087e-16	7:100201230_AC/A;7:100198878_C/A;7:100250044_CA/C;7:100209284_C/T;7:100216239_CT/C;7:100346498_AT/A;7:100271438_GCGC/G;7:100235458_A/AT;7:100254817_CT/C;7:100295010_A/AAGGACAAGGTTGTGTACTCC	70
ENSG00000106327	TFR2	7	100218039	100240402	-1	protein_coding	7036	TFR2	0.000139030759104317	-0.558362645	50	13.99	2.196e-28	7:100250044_CA/C;7:100198878_C/A;7:100209284_C/T;7:100216239_CT/C;7:100346498_AT/A;7:100271438_GCGC/G;7:100235458_A/AT;7:100254817_CT/C;7:100295010_A/AAGGACAAGGTTGTGTACTCC	70
ENSG00000077080	ACTL6B	7	100240720	100254084	-1	protein_coding	51412	ACTL6B	0.987130694865973	-0.09804513	33	13.94	1.164e-33	7:100250044_CA/C;7:100254817_CT/C;7:100198878_C/A;7:100271438_GCGC/G;7:100235458_A/AT;7:100346498_AT/A;7:100216239_CT/C;7:100261913_TCTGA/T	70
ENSG00000172354	GNB2	7	100271154	100276797	1	protein_coding	2783	GNB2	0.989239434673184	NA	31	17.36	3.392e-35	7:100250044_CA/C;7:100346498_AT/A;7:100261913_TCTGA/T;7:100271438_GCGC/G;7:100295010_A/AAGGACAAGGTTGTGTACTCC;7:100278980_T/TA;7:100299203_G/A	70
ENSG00000146830	GIGYF1	7	100277130	100287071	-1	protein_coding	64599	GIGYF1	0.978704811680111	1.432151846	27	17.36	3.28e-35	7:100271438_GCGC/G;7:100346498_AT/A;7:100250044_CA/C;7:100278980_T/TA;7:100295010_A/AAGGACAAGGTTGTGTACTCC;7:100299203_G/A	70
ENSG00000172336	POP7	7	100303676	100305118	1	protein_coding	10248	POP7	0.285660408621197	-0.206279383	30	13.79	3.28e-35	7:100295010_A/AAGGACAAGGTTGTGTACTCC;7:100271438_GCGC/G;7:100250044_CA/C;7:100346498_AT/A;7:100298164_G/GA;7:100299203_G/A	70
ENSG00000130427	EPO	7	100318423	100321323	1	protein_coding	2056	EPO	0.116862381941263	NA	22	13.79	6.252e-34	7:100295010_A/AAGGACAAGGTTGTGTACTCC;7:100346498_AT/A;7:100271438_GCGC/G;7:100316052_C/G	70
ENSG00000196411	EPHB4	7	100400187	100425121	-1	protein_coding	2050	EPHB4	0.989869332436591	NA	52	13.73	4.238e-29	7:100370445_GAA/G;7:100416921_G/GAGA;7:100432977_T/TA;7:100403862_T/A;7:100209284_C/T;7:100422481_T/G;7:100359117_C/T	70
ENSG00000146828	SLC12A9	7	100424442	100464631	1	protein_coding	56996	SLC12A9	2.37211122104682e-06	-0.497793774	62	21.7	4.306e-49	7:100416921_G/GAGA;7:100370445_GAA/G;7:100432977_T/TA;7:100422481_T/G;7:100455662_C/T;7:100481658_GT/G;7:100446121_A/AAAAT;7:100519470_A/C;7:100496639_A/AAT;7:100528223_G/C	70
ENSG00000087077	TRIP6	7	100464760	100471076	1	protein_coding	7205	TRIP6	0.659398351134913	0.410347017	32	21.7	1.895e-42	7:100455662_C/T;7:100481658_GT/G;7:100496639_A/AAT;7:100446121_A/AAAAT;7:100528223_G/C;7:100422481_T/G;7:100519470_A/C;7:100477445_A/G	70
ENSG00000087087	SRRT	7	100472733	100486285	1	protein_coding	51593	SRRT	0.982967889936454	-0.201776358	42	21.7	1.205e-43	7:100496639_A/AAT;7:100446121_A/AAAAT;7:100528223_G/C;7:100422481_T/G;7:100481658_GT/G;7:100519470_A/C;7:100477445_A/G;7:100510096_G/T;7:100492412_C/T	70
ENSG00000176125	UFSP1	7	100486346	100487339	-1	protein_coding	402682	UFSP1	0.00559926862470787	NA	30	18.9	1.383e-69	7:100481658_GT/G;7:100477445_A/G;7:100519470_A/C;7:100496639_A/AAT;7:100528223_G/C;7:100510096_G/T;7:100492412_C/T	70
ENSG00000087085	ACHE	7	100487615	100494594	-1	protein_coding	43	ACHE	0.996674942122373	NA	43	18.9	1.383e-69	7:100481658_GT/G;7:100519470_A/C;7:100496639_A/AAT;7:100528223_G/C;7:100510096_G/T;7:100492412_C/T;7:100499399_T/TG	70
ENSG00000169894	MUC3A	7	100547187	100611118	1	protein_coding	4584	MUC3A	NA	NA	49	8.834	2.617e-34	7:100535960_C/T;7:100535848_AT/A;7:100540556_A/G;7:100553820_AT/A;7:100542028_CT/C;7:100611003_G/A;7:100528223_G/C;7:100550079_A/G;7:100550697_C/T;7:100610614_C/T;7:100611121_A/C;7:100614465_A/AC;7:100614513_A/G;7:100614716_CT/C;7:100614943_T/C;7:100618993_A/G;7:100663854_T/C	70
ENSG00000228273	MUC3A	7	100547257	100550424	1	protein_coding	4584	MUC3A	NA	NA	34	8.834	2.445e-26	7:100535960_C/T;7:100535848_AT/A;7:100540556_A/G;7:100553820_AT/A;7:100542028_CT/C;7:100611003_G/A;7:100528223_G/C;7:100550079_A/G;7:100550697_C/T	70
ENSG00000205277	MUC12	7	100612904	100662230	1	protein_coding	10071	MUC12	NA	0.023186655	16	6.902	2.617e-34	7:100550079_A/G;7:100610614_C/T;7:100611003_G/A;7:100611121_A/C;7:100614465_A/AC;7:100614513_A/G;7:100614716_CT/C;7:100614943_T/C;7:100618993_A/G;7:100663854_T/C	70
ENSG00000169876	MUC17	7	100663353	100702020	1	protein_coding	140453	MUC17	NA	0.793922925	12	6.904	2.406e-13	7:100663854_T/C;7:100261913_TCTGA/T;7:100706975_C/T	70
ENSG00000169871	TRIM56	7	100728720	100735017	1	protein_coding	81844	TRIM56	0.0801579223006073	0.680757304	15	2.702	6.398e-11	7:100706975_C/T;7:100759065_TTC/T;7:100663854_T/C	70
ENSG00000106366	SERPINE1	7	100770370	100782547	1	protein_coding	5054	SERPINE1	0.219519976967254	0.253058	22	17.08	2.863e-13	7:100759065_TTC/T;7:100784595_AT/A	70
ENSG00000106367	AP1S1	7	100797678	100804877	1	protein_coding	1174	AP1S1	0.52022703354864	NA	1	5.021	1.56e-08	7:100784595_AT/A	70
ENSG00000128581	RABL5	7	100956975	100965104	-1	protein_coding	64792	RABL5	0.525713723655738	0.44322993	1	4.229	NA	7:100261913_TCTGA/T	70
ENSG00000105976	MET	7	116312444	116438440	1	protein_coding	4233	MET	0.996412863765497	NA	41	22.2	2.549e-11	7:116432139_A/AT;7:116346942_A/AT	71
ENSG00000198898	CAPZA2	7	116451124	116562103	1	protein_coding	830	CAPZA2	0.986605820644033	-0.272196005	45	22.2	3.001e-07	7:116432139_A/AT	71
ENSG00000146809	ASB15	7	123207064	123277951	1	protein_coding	142685	ASB15	6.00806210432932e-08	-0.75131263	14	22.2	7.657e-11	7:123440559_A/G;7:123260773_T/C	72
ENSG00000170807	LMOD2	7	123295861	123304344	1	protein_coding	442721	LMOD2	0.00499630318196295	-0.12121869	29	11.33	7.699e-09	7:123260773_T/C;7:123440559_A/G	72
ENSG00000106299	WASL	7	123321989	123389121	-1	protein_coding	8976	WASL	0.961960486819179	-0.227237425	114	20.5	2.452e-12	7:123260773_T/C;7:123440559_A/G	72
ENSG00000128585	MKLN1	7	130794855	131181395	1	protein_coding	4289	MKLN1	0.999577504819181	-2.397402982	78	14.56	5.448e-23	7:130969771_C/T;7:130965408_AT/A;7:130971864_T/TCAAAA;7:130993349_CTT/C	73
ENSG00000128567	PODXL	7	131185021	131242976	-1	protein_coding	5420	PODXL	0.251078485785218	NA	9	4.285	5.898e-09	7:131211266_G/GA	73
ENSG00000080802	CNOT4	7	135046547	135194875	-1	protein_coding	4850	CNOT4	0.996013724617981	-0.890482805	2	21	4.856e-05	7:135272535_C/CT	74
ENSG00000155561	NUP205	7	135242667	135333505	1	protein_coding	23165	NUP205	0.999998807559353	-0.153535055	37	12.73	1.897e-08	7:135272535_C/CT	74
ENSG00000243317	C7orf73	7	135347244	135378166	1	protein_coding	647087	C7orf73	NA	-0.612503778	2	13.77	1.862e-06	7:135272535_C/CT	74
ENSG00000164707	SLC13A4	7	135365985	135414006	-1	protein_coding	26266	SLC13A4	0.915550850591339	0.123870589	1	13.77	2.398e-06	7:135272535_C/CT	74
ENSG00000181072	CHRM2	7	136553416	136705002	1	protein_coding	1129	CHRM2	0.00587059361264825	0.134303781	47	14.26	4.898e-24	7:136560679_T/C;7:136569416_T/C;7:136601907_CT/C;7:136645907_G/A;7:136595547_A/AGT;7:136656478_T/A;7:136642634_T/C;7:136622242_T/TAATA	75
ENSG00000171056	SOX7	8	10581278	10697357	-1	protein_coding	83595	SOX7	0.131241610927833	0.638029508	1	1.536	NA	8:11658060_A/T	76
ENSG00000258724	SOX7	8	10582909	10697357	-1	protein_coding	83595	SOX7	NA	0.638029508	1	1.536	NA	8:11658060_A/T	76
ENSG00000254093	PINX1	8	10622473	10697394	-1	protein_coding	54984	PINX1	4.9427916851122e-09	-0.063935492	1	1.536	NA	8:11658060_A/T	76
ENSG00000171044	XKR6	8	10753555	11058875	-1	protein_coding	286046	XKR6	0.956776701241562	0.199430911	1	1.23	NA	8:11658060_A/T	76
ENSG00000104643	MTMR9	8	11141925	11185646	1	protein_coding	66036	MTMR9	0.210866148969841	1.579316819	3	24.7	NA	8:11658060_A/T	76
ENSG00000154319	FAM167A	8	11278972	11332224	-1	protein_coding	83648	FAM167A	0.000192997889999534	0.911877562	1	3.285	0.03149	8:11658060_A/T	76
ENSG00000136573	BLK	8	11351510	11422113	1	protein_coding	640	BLK	2.86165843035065e-07	-0.27366236	1	6.948	NA	8:11658060_A/T	76
ENSG00000079459	FDFT1	8	11653082	11696818	1	protein_coding	2222	FDFT1	NA	1.285658937	4	18.84	1.015e-09	8:11658060_A/T;8:11661502_T/A	76
ENSG00000255046	RP11-297N6.4	8	11655437	11660077	-1	protein_coding	NA	NA	NA	NA	4	18.84	1.015e-09	8:11658060_A/T;8:11661502_T/A	76
ENSG00000205884	DEFB136	8	11831446	11832108	-1	protein_coding	613210	DEFB136	0.0340000990200746	0.27516663	1	0.132	2.505e-05	8:11797391_C/G	76
ENSG00000205882	DEFB134	8	11850692	11853821	-1	protein_coding	613211	DEFB134	0.0322373411768572	0.812797609	1	0.132	NA	8:11658060_A/T	76
ENSG00000178209	PLEC	8	144989321	145050902	-1	protein_coding	5339	PLEC	0.024936270552365	-0.44044438	5	16.85	8.361e-10	8:145018354_C/T	77
ENSG00000178685	PARP10	8	145051321	145086940	-1	protein_coding	84875	PARP10	0.00291131564961967	-0.428650279	1	10.34	1.668e-08	8:145018354_C/T	77
ENSG00000186583	SPATC1	8	145086582	145101933	1	protein_coding	375686	SPATC1	3.5903133043143e-08	0.129497291	1	15.58	4.184e-06	8:145018354_C/T	77
ENSG00000178814	OPLAH	8	145106167	145118735	-1	protein_coding	26873	OPLAH	2.99003379437065e-11	NA	2	15.58	3.308e-06	8:145018354_C/T	77
ENSG00000178896	EXOSC4	8	145133529	145135550	1	protein_coding	54512	EXOSC4	0.0994501752994272	-0.382152458	1	0.729	3.308e-06	8:145018354_C/T	77
ENSG00000179091	CYC1	8	145149930	145152428	1	protein_coding	1537	CYC1	0.979014367766699	NA	1	21.9	3.37e-06	8:145018354_C/T	77
ENSG00000179526	SHARPIN	8	145153536	145163027	-1	protein_coding	81858	SHARPIN	0.0198873358156404	NA	1	21.9	3.37e-06	8:145018354_C/T	77
ENSG00000179632	MAF1	8	145159402	145162514	1	protein_coding	84232	MAF1	0.794024579551437	NA	1	21.9	3.37e-06	8:145018354_C/T	77
ENSG00000179698	KIAA1875	8	145162629	145173218	1	protein_coding	340390	KIAA1875	NA	NA	1	21.9	3.37e-06	8:145018354_C/T	77
ENSG00000196196	HRCT1	9	35906189	35907138	1	protein_coding	646962	HRCT1	0.158290620361276	-0.15084001	10	10.02	8.019e-11	9:35909518_G/A;9:35908488_A/G	78
ENSG00000122718	OR2S2	9	35957105	35958151	-1	protein_coding	56656	OR2S2	0.000575667126931314	-0.186065394	2	5.206	9.486e-07	9:35909518_G/A;9:35908488_A/G	78
ENSG00000130958	SLC35D2	9	99082988	99145992	-1	protein_coding	11046	SLC35D2	9.13442164129427e-05	-0.029155421	50	12.16	2.512e-07	9:99165257_C/CT	80
ENSG00000165244	ZNF367	9	99148223	99180611	-1	protein_coding	195828	ZNF367	0.802012369199828	-0.672293973	45	20.2	1.897e-08	9:99165257_C/CT	80
ENSG00000130956	HABP4	9	99212483	99253618	1	protein_coding	22927	HABP4	0.00493250468368015	-0.489070997	83	15.85	5.223e-07	9:99165257_C/CT	80
ENSG00000081377	CDC14B	9	99252523	99382112	-1	protein_coding	8555	CDC14B	0.576306678785861	-1.172857716	71	15.85	4.489e-07	9:99165257_C/CT	80
ENSG00000106780	MEGF9	9	123363091	123476748	-1	protein_coding	1955	MEGF9	0.921919104573547	-0.638377506	1	0.707	2.159e-08	9:123437158_A/AT	81
ENSG00000119487	MAPKAP1	9	128199672	128469513	-1	protein_coding	79109	MAPKAP1	0.999736598475665	-0.870988817	217	20.8	2.231e-20	9:128221686_C/T;9:128289343_TTTTG/T;9:128455969_T/C;9:128205977_T/C;9:128220496_CT/C;9:128374937_TAAATAGAGGC/T;9:128391145_T/TCAA;9:128249894_T/TA;9:128253418_C/CA;9:128480398_T/TA;9:128475379_T/C	82
ENSG00000167081	PBX3	9	128509624	128729656	1	protein_coding	5090	PBX3	0.592665483652486	-0.360120744	184	22	6.427e-11	9:128475379_T/C;9:128480398_T/TA	82
ENSG00000136944	LMX1B	9	129376722	129463311	1	protein_coding	4010	LMX1B	0.82273227003236	4.048289957	15	9.48	3.572e-11	9:129400447_G/A;9:129349654_CTG/C;9:129400101_TC/T	83
ENSG00000197321	SVIL	10	29746267	30025710	-1	protein_coding	6840	SVIL	0.999399704010116	-0.110100822	88	11.14	1.041e-11	10:29807027_T/A;10:29824188_CAG/C	84
ENSG00000196932	TMEM26	10	63166401	63213208	-1	protein_coding	219623	TMEM26	1.73428388598308e-07	-0.427366598	47	13.45	6.564e-13	10:63161011_C/CGATCAAGA;10:63177223_GT/G;10:63222003_T/TA	85
ENSG00000075891	PAX2	10	102495360	102589698	1	protein_coding	5076	PAX2	0.120234372467327	NA	13	21.1	1.327e-09	10:102554618_AT/A	86
ENSG00000203867	RBM20	10	112404155	112599227	1	protein_coding	282996	RBM20	NA	-0.195686864	17	16.32	1.62e-08	10:112458010_T/TC	87
ENSG00000175274	TP53I11	11	44907454	44972840	-1	protein_coding	9537	TP53I11	0.0671742712713169	1.560068981	16	10.16	5.464e-15	11:44978052_C/CT	89
ENSG00000124920	MYRF	11	61520114	61555990	1	protein_coding	745	MYRF	0.999847803435962	-1.659589693	15	14.1	6.46e-27	11:61573684_T/C	90
ENSG00000134825	TMEM258	11	61535973	61560274	-1	protein_coding	746	TMEM258	0.000864646359600505	0.122739186	18	14.1	6.46e-27	11:61573684_T/C	90
ENSG00000168496	FEN1	11	61560109	61564716	1	protein_coding	2237	FEN1	3.47774227503768e-05	-0.45994024	17	14.1	3.222e-28	11:61573684_T/C;11:61602458_CCCA/C	90
ENSG00000134824	FADS2	11	61560452	61634826	1	protein_coding	9415	FADS2	0.990052486204972	-0.476245695	95	14.1	3.222e-28	11:61573684_T/C;11:61602458_CCCA/C;11:61591636_C/G;11:61602496_CCTCCCTGCCTCCCCAGGGACTT/C;11:61620703_CTCTT/C;11:61625723_CA/C	90
ENSG00000149485	FADS1	11	61567099	61596790	-1	protein_coding	3992	FADS1	0.383801126989728	-0.763752724	52	14.1	3.222e-28	11:61573684_T/C;11:61602458_CCCA/C;11:61591636_C/G;11:61602496_CCTCCCTGCCTCCCCAGGGACTT/C	90
ENSG00000221968	FADS3	11	61640991	61659523	-1	protein_coding	3995	FADS3	0.0488722447276726	NA	6	8.455	3.49e-07	11:61625723_CA/C	90
ENSG00000167994	RAB3IL1	11	61664773	61687741	-1	protein_coding	5866	RAB3IL1	0.000894540821499919	-0.364568465	1	0.813	7.346e-06	11:61625723_CA/C	90
ENSG00000173727	AP000769.1	11	65222728	65234028	1	protein_coding	NA	NA	NA	NA	35	13.16	5.513e-07	11:65343399_C/CCCCGCT	91
ENSG00000142186	SCYL1	11	65292548	65306175	1	protein_coding	57410	SCYL1	0.00778440657043786	NA	8	9.565	1.376e-05	11:65343399_C/CCCCGCT	91
ENSG00000168056	LTBP3	11	65306276	65326401	-1	protein_coding	4054	LTBP3	0.996034358631329	NA	13	12.77	1.327e-05	11:65343399_C/CCCCGCT	91
ENSG00000173465	SSSCA1	11	65337901	65341413	1	protein_coding	10534	SSSCA1	0.00200151049783838	-0.076360541	11	11.11	4.158e-08	11:65343399_C/CCCCGCT	91
ENSG00000176973	FAM89B	11	65339820	65341669	1	protein_coding	23625	FAM89B	0.0291384645647437	NA	11	11.11	4.158e-08	11:65343399_C/CCCCGCT	91
ENSG00000173442	EHBP1L1	11	65343509	65360121	1	protein_coding	254102	EHBP1L1	8.081316771713e-07	NA	10	11.11	4.158e-08	11:65343399_C/CCCCGCT	91
ENSG00000137693	YAP1	11	101981192	102104154	1	protein_coding	10413	YAP1	0.998547799526509	-0.964288174	84	10.63	3.754e-08	11:102054822_AAAAAG/A	92
ENSG00000120457	KCNJ5	11	128761251	128790930	1	protein_coding	3762	KCNJ5	0.309232169469227	5.110272393	17	15.53	2.945e-14	11:128763597_G/C;11:128764922_G/A;11:128764570_G/A;11:128771282_AAC/A;11:128768938_C/T	93
ENSG00000174370	C11orf45	11	128769460	128775930	-1	protein_coding	219833	C11orf45	0.0137112878913203	1.365805783	17	15.53	2.945e-14	11:128763597_G/C;11:128764922_G/A;11:128764570_G/A;11:128771282_AAC/A;11:128768938_C/T	93
ENSG00000151067	CACNA1C	12	2079952	2802108	1	protein_coding	775	CACNA1C	0.99999843310185	-0.35401516	24	15.89	3.972e-28	12:2178760_G/C;12:2180176_T/C	94
ENSG00000172572	PDE3A	12	20522179	20837315	1	protein_coding	5139	PDE3A	0.106612095996096	0.423257937	6	11.52	2.562e-09	12:20508587_G/A;12:20522114_A/AGCGT	95
ENSG00000123096	SSPN	12	26274924	26452223	1	protein_coding	8082	SSPN	0.753322775232488	1.664137707	53	17.29	1.832e-11	12:26300199_G/GT;12:26345830_CCTA/C	97
ENSG00000061794	MRPS35	12	27863706	27909228	1	protein_coding	60488	MRPS35	0.0409282753572301	0.043194644	2	0.957	2.318e-08	12:27945070_GA/G	98
ENSG00000205693	MANSC4	12	27915671	27924209	-1	protein_coding	100287284	MANSC4	NA	-0.124545089	40	13.6	2.318e-08	12:27945070_GA/G	98
ENSG00000087448	KLHL42	12	27932953	27955973	1	protein_coding	57542	KLHL42	0.438781823689429	2.645770229	77	13.6	3.863e-10	12:27945070_GA/G;12:27955296_C/T;12:27957292_CTCT/C	98
ENSG00000110975	SYT10	12	33527173	33592754	-1	protein_coding	341359	SYT10	0.123246845459562	0.80269711	162	16.12	1.133e-55	12:33536228_AT/A;12:33523295_CATAT/C;12:33562791_A/AAGC;12:33461018_A/ACTC;12:33513459_GT/G;12:33520422_CT/C;12:33584754_G/A;12:33662742_T/TAA;12:33543867_G/T;12:33534137_T/C;12:33654815_CA/C;12:33687592_A/G	99
ENSG00000139133	ALG10	12	34175216	34182629	1	protein_coding	84920	ALG10	0.00574913500300478	0.547975748	21	13.5	3.674e-26	12:33780794_C/CT;12:34132257_TACACACAC/T;12:34046622_CA/C;12:33950618_G/GT;12:34483814_G/GT;12:34235958_AT/A;12:34849136_C/T;12:34607083_C/A;12:33828500_G/A;12:34647944_C/T;12:34003726_A/G;12:34277395_TGG/T;12:34184809_AT/A;12:34185652_CT/C;12:34190698_CTG/C	99
ENSG00000175548	ALG10B	12	38710380	38717784	1	protein_coding	144245	ALG10B	0.000152772162093977	1.404988739	65	16.03	3.548e-13	12:38391873_C/CT;12:38651477_G/GA;12:39009424_G/GA;12:38724197_T/C;12:38042231_C/T;12:39201326_T/G;12:38996779_AGT/A;12:39094041_C/CT;12:38791368_A/G;12:39120069_C/CAA;12:38706562_T/TA;12:38723977_C/CT;12:38720273_TTA/T	100
ENSG00000139117	CPNE8	12	39040624	39301232	-1	protein_coding	144402	CPNE8	0.07800427323508	0.519700771	167	12.92	2.588e-16	12:38042231_C/T;12:39201326_T/G;12:38791368_A/G;12:38996779_AGT/A;12:39120069_C/CAA;12:39094041_C/CT;12:38651477_G/GA;12:39009424_G/GA;12:38724197_T/C;12:39186099_G/GT;12:39055699_C/CA;12:38723977_C/CT;12:38668242_T/TTTTTC	100
ENSG00000153179	RASSF3	12	65004293	65091347	1	protein_coding	283349	RASSF3	0.00159786199358572	-0.065538924	83	16	2.56e-10	12:65004387_C/T;12:65053786_G/GTA	101
ENSG00000268028	AC025262.1	12	65090189	65090329	-1	protein_coding	NA	NA	NA	NA	2	2.418	4.014e-07	12:65053786_G/GTA	101
ENSG00000139220	PPFIA2	12	81652045	82153332	-1	protein_coding	8499	PPFIA2	0.999975971595094	-0.804753274	25	19.26	3.021e-11	12:82203236_ACTTTACTTTTAGAATGT/A	102
ENSG00000139437	TCHP	12	110338069	110421646	1	protein_coding	84260	TCHP	6.99625064835171e-12	-0.572434138	6	3.478	5.298e-08	12:111175557_C/A;12:110956000_G/GA	103
ENSG00000139436	GIT2	12	110367607	110434194	-1	protein_coding	9815	GIT2	0.970632700807013	-0.942959049	7	4.108	5.298e-08	12:111175557_C/A;12:110956000_G/GA	103
ENSG00000076513	ANKRD13A	12	110436991	110477568	1	protein_coding	88455	ANKRD13A	0.350624808697698	-0.732035314	2	13.56	1.612e-05	12:111175557_C/A;12:110956000_G/GA	103
ENSG00000174456	C12orf76	12	110465872	110511491	-1	protein_coding	400073	C12orf76	0.000101301333532111	-0.549717679	9	3.579	2.097e-07	12:111175557_C/A;12:110714855_G/GC	103
ENSG00000122970	IFT81	12	110562140	110656602	1	protein_coding	28981	IFT81	5.76030312431944e-07	-0.471138363	31	11.07	8.505e-10	12:110714855_G/GC;12:111175557_C/A;12:110566591_CA/C;12:110956000_G/GA	103
ENSG00000174437	ATP2A2	12	110718561	110788898	1	protein_coding	488	ATP2A2	0.998230938512269	NA	23	10.97	2.278e-10	12:110714679_CT/C;12:110714855_G/GC;12:111175557_C/A;12:110956000_G/GA	103
ENSG00000196510	ANAPC7	12	110810705	110841535	-1	protein_coding	51434	ANAPC7	0.999257869586772	-0.621643021	10	8.016	1.019e-07	12:110714855_G/GC;12:111175557_C/A;12:110956000_G/GA	103
ENSG00000111229	ARPC3	12	110872630	110888227	-1	protein_coding	10094	ARPC3	0.931506660806945	-0.463582933	4	2.643	2.258e-06	12:110714855_G/GC;12:111175557_C/A	103
ENSG00000111231	GPN3	12	110890289	110907073	-1	protein_coding	51184	GPN3	0.000100471691467198	-0.618749154	9	6.563	2.02e-06	12:111175557_C/A;12:110714855_G/GC	103
ENSG00000204856	FAM216A	12	110906169	110928190	1	protein_coding	29902	FAM216A	0.0011162985137716	-0.854490491	8	6.563	1.185e-08	12:110714855_G/GC;12:111175557_C/A	103
ENSG00000111237	VPS29	12	110928902	110939922	-1	protein_coding	51699	VPS29	0.934744447933042	-0.696582918	3	6.119	1.185e-08	12:110714855_G/GC;12:111175557_C/A	103
ENSG00000151164	RAD9B	12	110939460	110969891	1	protein_coding	144715	RAD9B	3.62698610369545e-05	-0.76169697	7	15.15	5.901e-09	12:111175557_C/A;12:110714855_G/GC;12:110956000_G/GA	103
ENSG00000196850	PPTC7	12	110969120	111021125	-1	protein_coding	160760	PPTC7	0.354852283261299	-2.603403438	14	15.15	9.202e-09	12:110956000_G/GA;12:111175557_C/A;12:110714855_G/GC	103
ENSG00000204852	TCTN1	12	111051832	111087235	1	protein_coding	79600	TCTN1	1.86861398243824e-09	-0.456703465	8	11.16	8.612e-07	12:110956000_G/GA;12:110714855_G/GC;12:111175557_C/A	103
ENSG00000122986	HVCN1	12	111065646	111142755	-1	protein_coding	84329	HVCN1	0.750490678392491	-0.518135612	10	11.16	8.612e-07	12:110956000_G/GA;12:110714855_G/GC;12:111175557_C/A	103
ENSG00000186298	PPP1CC	12	111157485	111180744	-1	protein_coding	5501	PPP1CC	0.944905081326266	NA	14	5.954	1.368e-09	12:111175557_C/A;12:111188574_AT/A	103
ENSG00000089225	TBX5	12	114791736	114846247	-1	protein_coding	6910	TBX5	0.991878563864068	-0.562004347	1	28	5.202e-23	12:114837349_C/A	104
ENSG00000130779	CLIP1	12	122755979	122907179	-1	protein_coding	6249	CLIP1	0.96849601373118	0.285417887	69	16.08	2.476e-06	12:123070618_GTTTGT/G	106
ENSG00000033030	ZCCHC8	12	122957417	122985518	-1	protein_coding	55596	ZCCHC8	0.777819067262697	NA	16	12.93	1.46e-07	12:123070618_GTTTGT/G	106
ENSG00000111011	RSRC2	12	122989190	123011547	-1	protein_coding	65117	RSRC2	0.992877361426345	0.015120124	12	12.93	1.46e-07	12:123070618_GTTTGT/G	106
ENSG00000184445	KNTC1	12	123011793	123110943	1	protein_coding	9735	KNTC1	4.7771798324088e-32	-0.251481344	46	14.15	4.673e-09	12:123070618_GTTTGT/G;12:123117238_A/AT	106
ENSG00000196917	HCAR1	12	123104824	123215390	-1	protein_coding	27198	HCAR1	0.140999390466245	-0.891259984	22	14.15	4.982e-08	12:123070618_GTTTGT/G;12:123117238_A/AT	106
ENSG00000165795	NDRG2	14	21484922	21539031	-1	protein_coding	57447	NDRG2	0.126597034289842	-0.622537479	29	23.4	2.364e-22	14:21532552_TTG/T;14:21534484_GT/G;14:21531107_TA/T;14:21536477_GA/G;14:21538067_C/A;14:21554541_AT/A;14:21544274_T/C;14:21542740_G/A;14:21542766_A/G;14:21571208_G/T	107
ENSG00000173431	RNASE8	14	21525981	21526614	1	protein_coding	122665	RNASE8	0.0051691020998071	0.209070508	12	9.114	5.021e-13	14:21532552_TTG/T;14:21534484_GT/G;14:21531107_TA/T;14:21536477_GA/G	107
ENSG00000165801	ARHGEF40	14	21538429	21558399	1	protein_coding	55701	ARHGEF40	7.1856790203222e-05	-0.609282628	43	23.4	2.364e-22	14:21532552_TTG/T;14:21534484_GT/G;14:21531107_TA/T;14:21536477_GA/G;14:21538067_C/A;14:21554541_AT/A;14:21544274_T/C;14:21542740_G/A;14:21542766_A/G;14:21571208_G/T;14:21551543_CA/C;14:21555087_AAATC/A;14:21560752_GGAGGCT/G;14:21575607_A/T;14:21581976_CTTTTTTTTTT/C;14:21583378_A/T	107
ENSG00000165804	ZNF219	14	21558205	21572881	-1	protein_coding	51222	ZNF219	0.988717808247592	NA	27	22.1	4.89e-19	14:21542766_A/G;14:21554541_AT/A;14:21538067_C/A;14:21571208_G/T;14:21551543_CA/C;14:21544274_T/C;14:21555087_AAATC/A;14:21560752_GGAGGCT/G;14:21575607_A/T;14:21581976_CTTTTTTTTTT/C;14:21583378_A/T	107
ENSG00000232070	TMEM253	14	21567096	21571883	1	protein_coding	643382	TMEM253	NA	-0.199667326	19	22.1	4.89e-19	14:21560752_GGAGGCT/G;14:21554541_AT/A;14:21571208_G/T;14:21542766_A/G;14:21575607_A/T;14:21581976_CTTTTTTTTTT/C;14:21583378_A/T	107
ENSG00000259003	AE000662.92	14	23025534	23027939	1	protein_coding	NA	NA	NA	NA	1	4.797	NA	14:23740710_GT/G	108
ENSG00000215277	C14orf164	14	23654525	23742686	1	protein_coding	100507650	C14orf164	NA	0.733752219	65	16.44	4.412e-10	14:23832247_C/A;14:23740710_GT/G;14:23855511_C/T;14:23746977_GAAGTT/G;14:23760424_A/G	108
ENSG00000215271	HOMEZ	14	23741666	23768656	-1	protein_coding	57594	HOMEZ	0.342229011643787	-0.01768027	43	16.44	5.852e-14	14:23740710_GT/G;14:23855511_C/T;14:23746977_GAAGTT/G;14:23760424_A/G;14:23757540_T/C;14:23760263_C/CA;14:23762136_A/T;14:23774680_C/CTT;14:23769136_G/T;14:23773253_A/AT	108
ENSG00000235194	PPP1R3E	14	23764852	23772057	-1	protein_coding	90673	PPP1R3E	NA	-1.026305804	20	9.033	5.852e-14	14:23757540_T/C;14:23760263_C/CA;14:23760424_A/G;14:23762136_A/T;14:23774680_C/CTT;14:23855511_C/T;14:23769136_G/T;14:23773253_A/AT	108
ENSG00000129473	BCL2L2	14	23767999	23780968	1	protein_coding	599	BCL2L2	0.312495747576068	-0.977750341	19	22.2	5.852e-14	14:23757540_T/C;14:23760263_C/CA;14:23760424_A/G;14:23762136_A/T;14:23774680_C/CTT;14:23855511_C/T;14:23769136_G/T;14:23773253_A/AT	108
ENSG00000258643	BCL2L2-PABPN1	14	23776044	23794578	1	protein_coding	100529063	BCL2L2-PABPN1	0.425968450134784	-0.312286181	13	22.2	5.852e-14	14:23855511_C/T;14:23774680_C/CTT;14:23769136_G/T;14:23773253_A/AT	108
ENSG00000100836	PABPN1	14	23790498	23795394	1	protein_coding	8106	PABPN1	0.599824569306877	-0.779201056	6	22.2	4.431e-11	14:23855511_C/T;14:23773253_A/AT;14:23774680_C/CTT	108
ENSG00000268702	AL049829.1	14	23790839	23791484	-1	protein_coding	NA	NA	NA	NA	6	22.2	4.431e-11	14:23855511_C/T;14:23773253_A/AT;14:23774680_C/CTT	108
ENSG00000092096	SLC22A17	14	23815515	23822121	-1	protein_coding	51310	SLC22A17	0.772286750668166	-0.404607542	22	23.9	6.072e-17	14:23855511_C/T;14:23810442_CAGG/C;14:23832247_C/A;14:23858697_C/G;14:23832126_C/CT;14:23843939_CTTT/C;14:23841393_C/T	108
ENSG00000100842	EFS	14	23825611	23834961	-1	protein_coding	10278	EFS	2.44587050452523e-06	NA	36	23.9	7.155e-24	14:23855511_C/T;14:23858697_C/G;14:23832126_C/CT;14:23843939_CTTT/C;14:23841393_C/T;14:23810442_CAGG/C;14:23832247_C/A;14:23887134_G/T	108
ENSG00000166090	IL25	14	23842018	23845612	1	protein_coding	64806	IL25	3.62722298351536e-06	0.281679729	42	20.2	1.865e-25	14:23832126_C/CT;14:23832247_C/A;14:23841393_C/T;14:23843939_CTTT/C;14:23855511_C/T;14:23887134_G/T;14:23854351_TA/T;14:23847194_A/G;14:23848311_C/T	108
ENSG00000166091	CMTM5	14	23846017	23848981	1	protein_coding	116173	CMTM5	0.0600876421893113	-0.029334256	41	27	2.006e-27	14:23832126_C/CT;14:23841393_C/T;14:23843939_CTTT/C;14:23855511_C/T;14:23887134_G/T;14:23854351_TA/T;14:23847194_A/G;14:23848311_C/T;14:23857351_G/A;14:23858697_C/G	108
ENSG00000197616	MYH6	14	23851199	23877486	-1	protein_coding	4624	MYH6	1.27598576115295e-17	-0.012414916	100	27	1.03e-115	14:23841393_C/T;14:23843939_CTTT/C;14:23855511_C/T;14:23887134_G/T;14:23854351_TA/T;14:23847194_A/G;14:23848311_C/T;14:23857351_G/A;14:23858697_C/G;14:23860708_G/T;14:23865320_AAAAAAGAAG/A;14:23861811_A/G;14:23864741_CT/C;14:23884889_C/T;14:23868776_T/C;14:23867144_T/C;14:23867164_C/T;14:23888323_T/TG;14:23869073_T/C;14:23872666_T/C;14:23888183_C/T;14:23903952_C/G	108
ENSG00000092054	MYH7	14	23881947	23904927	-1	protein_coding	4625	MYH7	0.000145766291646031	0.105040433	74	21.3	1.96e-107	14:23884889_C/T;14:23872666_T/C;14:23865320_AAAAAAGAAG/A;14:23868776_T/C;14:23888323_T/TG;14:23861811_A/G;14:23869073_T/C;14:23888183_C/T;14:23903952_C/G;14:23887134_G/T;14:23900794_G/A;14:23897466_G/A;14:23898884_CA/C;14:23929566_AT/A;14:23855511_C/T;14:23907608_C/G;14:23914895_CT/C	108
ENSG00000129460	NGDN	14	23938897	23979071	1	protein_coding	25983	NGDN	6.84417480572023e-07	0.09786612	99	17.4	5.811e-24	14:23929566_AT/A;14:23855511_C/T;14:23922646_A/C;14:23967348_ATTTTTTT/A;14:23939927_GT/G;14:23933161_C/CT;14:23935233_C/T;14:23925142_TAA/T;14:23947950_CG/C;14:23943246_CA/C;14:23907608_C/G;14:23949252_C/CA;14:23952106_C/A;14:23972083_A/G;14:23978024_A/G;14:23979028_A/ATGAATGTAGATCTCTT;14:23983329_T/G	108
ENSG00000136367	ZFHX2	14	23990066	24025401	-1	protein_coding	85446	ZFHX2	NA	0.593976143	6	17.4	2.24e-09	14:23979028_A/ATGAATGTAGATCTCTT;14:23983329_T/G	108
ENSG00000196497	IPO4	14	24649425	24658170	-1	protein_coding	79711	IPO4	3.22469522365963e-06	-0.564865808	1	1.376	NA	14:23740710_GT/G	108
ENSG00000259522	RP11-468E2.2	14	24649601	24659622	-1	protein_coding	NA	NA	NA	NA	1	1.376	NA	14:23740710_GT/G	108
ENSG00000100926	TM9SF1	14	24658349	24682679	-1	protein_coding	10548	TM9SF1	0.000166484197400084	0.205357454	2	8.224	NA	14:23740710_GT/G	108
ENSG00000254692	TM9SF1	14	24658363	24682679	-1	protein_coding	10548	TM9SF1	NA	0.205357454	2	8.224	NA	14:23740710_GT/G	108
ENSG00000139908	TSSK4	14	24674903	24677568	1	protein_coding	283629	TSSK4	2.51468703195602e-11	-0.226784183	1	8.224	NA	14:23740710_GT/G	108
ENSG00000254505	CHMP4A	14	24678789	24683075	-1	protein_coding	29082	CHMP4A	1.26405702868177e-06	0.171432084	1	8.224	NA	14:23740710_GT/G	108
ENSG00000213920	MDP1	14	24683143	24685276	-1	protein_coding	145553	MDP1	0.00152615928709452	-0.176865682	1	8.224	NA	14:23740710_GT/G	108
ENSG00000255526	NEDD8-MDP1	14	24683161	24701558	-1	protein_coding	100528064	NEDD8-MDP1	NA	NA	1	8.224	NA	14:23740710_GT/G	108
ENSG00000092295	TGM1	14	24718320	24733638	-1	protein_coding	7051	TGM1	5.30650116807075e-07	0.261081256	1	2.835	NA	14:23740710_GT/G	108
ENSG00000100949	RABGGTA	14	24734744	24740945	-1	protein_coding	5875	RABGGTA	0.00133984157846634	-0.685590857	1	2.835	NA	14:23740710_GT/G	108
ENSG00000129493	HEATR5A	14	31760994	31889788	-1	protein_coding	25938	HEATR5A	NA	NA	40	22.3	2.58e-08	14:31803083_C/CA	109
ENSG00000203546	RP11-176H8.1	14	31803518	31926647	-1	protein_coding	NA	NA	NA	NA	79	22.3	2.58e-08	14:31803083_C/CA	109
ENSG00000129480	DTD2	14	31915242	31926716	-1	protein_coding	112487	DTD2	0.00170814911545887	-0.503746891	38	12.94	8.239e-07	14:31803083_C/CA	109
ENSG00000151413	NUBPL	14	31959162	32330430	1	protein_coding	80224	NUBPL	0.00200988228068456	1.216787616	2	0.537	8.314e-06	14:31803083_C/CA	109
ENSG00000182732	RGS6	14	72399156	73030654	1	protein_coding	9628	RGS6	0.801361182566502	NA	239	15.61	6.555e-36	14:72827914_AT/A;14:72814877_C/CAG;14:72797956_CA/C;14:72849509_C/A;14:72809273_T/TAA;14:72849921_T/C;14:72857968_G/GA;14:72873403_C/T;14:72885471_G/C	110
ENSG00000100784	RPS6KA5	14	91336799	91526980	-1	protein_coding	9252	RPS6KA5	0.999801806584297	-0.453146778	154	19.91	9.006e-09	14:91490112_ATTTAT/A;14:91486878_CTGTGTGTGTGTGTGTGTGTG/C	112
ENSG00000133943	C14orf159	14	91526677	91691976	1	protein_coding	80017	C14orf159	2.06971538888579e-14	-0.369178734	109	19.91	1.571e-12	14:91486878_CTGTGTGTGTGTGTGTGTGTG/C;14:91490112_ATTTAT/A;14:91584821_AC/A;14:91596665_A/T	112
ENSG00000066933	MYO9A	15	72114632	72410918	-1	protein_coding	4649	MYO9A	0.999991725771394	0.764084974	134	23.7	1.584e-08	15:72568430_G/A;15:72979944_C/CA	113
ENSG00000166192	SENP8	15	72406599	72433311	1	protein_coding	123228	SENP8	0.257288612865091	-0.092933307	20	11.88	1.584e-08	15:72568430_G/A	113
ENSG00000175318	GRAMD2	15	72452148	72490126	-1	protein_coding	196996	GRAMD2	2.95954761695704e-08	-1.504516326	18	13.36	3.834e-08	15:72568430_G/A	113
ENSG00000067225	PKM	15	72491370	72524164	-1	protein_coding	5315	PKM	0.994197406281851	-0.176583539	17	13.36	1.646e-08	15:72568430_G/A	113
ENSG00000137817	PARP6	15	72533522	72565340	-1	protein_coding	56965	PARP6	0.997418877545242	NA	22	10.68	1.219e-10	15:72568430_G/A	113
ENSG00000273025	CELF6	15	72559087	72612287	-1	protein_coding	60677	CELF6	NA	-0.453221015	15	16.2	1.219e-10	15:72568430_G/A	113
ENSG00000140488	CELF6	15	72577068	72612470	-1	protein_coding	60677	CELF6	0.376807001276073	-0.453221015	7	16.2	1.219e-10	15:72568430_G/A	113
ENSG00000166233	ARIH1	15	72766667	72879692	1	protein_coding	25820	ARIH1	0.999665081826237	-1.677898808	2	4.084	1.271e-06	15:73034502_T/TG	113
ENSG00000175202	HIGD2B	15	72968124	72978490	-1	protein_coding	123346	HIGD2B	0.0943807874236842	NA	15	8.211	2.476e-11	15:73083519_G/GT;15:73034502_T/TG;15:72979944_C/CA;15:72984299_CA/C;15:73165347_T/TAGAGG	113
ENSG00000140463	BBS4	15	72978527	73030817	1	protein_coding	585	BBS4	0.000141017368072284	-0.237872216	74	13.82	5.658e-16	15:73083519_G/GT;15:73034502_T/TG;15:72979944_C/CA;15:72984299_CA/C;15:73165347_T/TAGAGG;15:73098654_T/TTTTA;15:73017396_T/G;15:73034414_CA/C	113
ENSG00000159322	ADPGK	15	73043710	73078187	-1	protein_coding	83440	ADPGK	0.0221562951088713	-0.299198617	51	16.4	6.661e-13	15:73165347_T/TAGAGG;15:73034414_CA/C;15:73034502_T/TG;15:73083519_G/GT;15:73100282_C/T	113
ENSG00000067141	NEO1	15	73344051	73597547	1	protein_coding	4756	NEO1	0.99985462014738	-1.148995314	365	16.6	4.745e-31	15:73333008_C/T;15:73614119_CA/C;15:73409213_A/AT;15:73360678_C/CA;15:73437080_C/A;15:73459616_TA/T;15:73374208_A/AT;15:73580219_CA/C;15:73364600_AT/A;15:73511982_C/T;15:73285393_G/C;15:73375009_C/CAG;15:73441432_T/C;15:73401141_C/G;15:73646346_C/T;15:73280898_T/G;15:73603077_T/TTC;15:73619130_A/T;15:73573542_C/CA;15:73218524_CT/C;15:73604390_T/TTATA;15:73691202_A/G	113
ENSG00000138622	HCN4	15	73612200	73661605	-1	protein_coding	10021	HCN4	0.234597783260834	0.03183491	114	16.62	6.261e-46	15:73459616_TA/T;15:73580219_CA/C;15:73604390_T/TTATA;15:73603077_T/TTC;15:73437080_C/A;15:73619130_A/T;15:73573542_C/CA;15:73691202_A/G;15:73511982_C/T;15:73614119_CA/C;15:73646346_C/T;15:73401141_C/G;15:73375009_C/CAG;15:73441432_T/C;15:73364600_AT/A;15:73633672_G/A;15:73633410_GGT/G;15:73688728_T/C;15:73663239_G/A;15:73665945_G/GA;15:73687693_C/CT;15:72979944_C/CA;15:73666444_A/AGT	113
ENSG00000183324	C15orf60	15	73735499	73852355	1	protein_coding	283677	C15orf60	0.00343584386758435	0.367037844	4	7.381	4.544e-15	15:73782922_G/C;15:73801015_T/G	113
ENSG00000156642	NPTN	15	73852355	73926475	-1	protein_coding	27020	NPTN	0.9889178530056	-0.178686647	1	7.381	1.7e-10	15:73801015_T/G	113
ENSG00000103855	CD276	15	73976307	74006859	1	protein_coding	80381	CD276	2.0220262891725e-05	-0.410992286	2	1.499	1.416e-08	15:73801015_T/G	113
ENSG00000153060	TEKT5	16	10721358	10788802	-1	protein_coding	146279	TEKT5	1.10256706066914e-14	-0.274840931	61	19.43	2.203e-08	16:10774314_ATT/A;16:10760835_CTTTTTTTTT/C	115
ENSG00000133392	MYH11	16	15797029	15950890	-1	protein_coding	4629	MYH11	0.998956488496709	-0.001803748	153	14.43	1.038e-22	16:15881338_CTTTTTT/C;16:15897135_A/AT;16:15910650_C/CAA;16:15890017_C/T;16:15894454_TTGGA/T;16:15918698_T/G;16:15902056_C/T;16:15910743_G/A;16:15907992_TC/T;16:15907708_C/CA;16:15920394_C/T;16:15915781_CA/C;16:15920853_CAAAAAA/C;16:15921958_C/A	116
ENSG00000103222	ABCC1	16	16043434	16236931	1	protein_coding	4363	ABCC1	0.0194357604713981	0.868420025	38	6.571	9.604e-09	16:16137152_TTTTTTTTGTTTTG/T	116
ENSG00000180269	GPR139	16	20042807	20085239	-1	protein_coding	124274	GPR139	0.144423629277907	-0.325490864	33	11.53	2.004e-09	16:20019979_C/CTT;16:20049649_A/G	117
ENSG00000260869	AC002310.13	16	30545548	30569600	-1	protein_coding	NA	NA	NA	NA	1	3.648	7.724e-05	16:30619601_CT/C	118
ENSG00000169951	ZNF764	16	30565085	30569819	-1	protein_coding	92595	ZNF764	3.06788723152273e-08	-1.080368473	1	3.648	7.724e-05	16:30619601_CT/C	118
ENSG00000229809	ZNF688	16	30580667	30584055	-1	protein_coding	146542	ZNF688	7.08656311553746e-05	-0.833033538	4	3.871	1.618e-07	16:30619601_CT/C	118
ENSG00000197162	ZNF785	16	30585061	30597092	-1	protein_coding	146540	ZNF785	3.83915416323042e-14	-0.552378993	4	14.03	1.618e-07	16:30619601_CT/C	118
ENSG00000156853	ZNF689	16	30613879	30635333	-1	protein_coding	115509	ZNF689	0.318737330058287	-1.684297449	4	9.996	7.654e-09	16:30619601_CT/C	118
ENSG00000156858	PRR14	16	30662038	30667761	1	protein_coding	78994	PRR14	0.258591291316777	NA	4	22.9	4.04e-06	16:30619601_CT/C	118
ENSG00000156860	FBRS	16	30669752	30682135	1	protein_coding	64319	FBRS	0.981524681800076	NA	7	22.9	4.04e-06	16:30619601_CT/C	118
ENSG00000080603	SRCAP	16	30709530	30755602	1	protein_coding	10847	SRCAP	0.999999997075562	-0.38291169	18	7.962	4.114e-08	16:30619601_CT/C	118
ENSG00000156873	PHKG2	16	30759591	30772490	1	protein_coding	5261	PHKG2	0.0216344941814238	-1.163744696	4	9.074	2.719e-08	16:30619601_CT/C	118
ENSG00000196118	C16orf93	16	30768744	30774031	-1	protein_coding	90835	C16orf93	8.00214162666554e-05	-0.754318822	3	9.074	2.719e-08	16:30619601_CT/C	118
ENSG00000103549	RNF40	16	30773066	30787628	1	protein_coding	9810	RNF40	0.999994909279865	-1.913783614	6	9.074	2.487e-08	16:30619601_CT/C	118
ENSG00000102870	ZNF629	16	30789778	30798523	-1	protein_coding	23361	ZNF629	0.992317751805668	-1.867570861	6	8.574	2.487e-08	16:30619601_CT/C	118
ENSG00000099385	BCL7C	16	30844947	30906281	-1	protein_coding	9274	BCL7C	0.150443662576109	NA	37	9.983	1.954e-08	16:30619601_CT/C;16:30969485_T/TG	118
ENSG00000150281	CTF1	16	30907928	30914881	1	protein_coding	1489	CTF1	0.138254693826932	0.53203146	6	9.983	1.954e-08	16:30969485_T/TG	118
ENSG00000099364	FBXL19	16	30934376	30960104	1	protein_coding	54620	FBXL19	0.982522202972825	NA	6	23.1	6.114e-09	16:30969485_T/TG	118
ENSG00000175938	ORAI3	16	30960387	30967782	1	protein_coding	93129	ORAI3	0.0109506896081293	-0.705290536	2	9.448	6.114e-09	16:30969485_T/TG	118
ENSG00000099381	SETD1A	16	30968615	30996437	1	protein_coding	9739	SETD1A	0.999996231355084	-0.894969313	1	9.448	6.114e-09	16:30969485_T/TG	118
ENSG00000103507	BCKDK	16	31117428	31124110	1	protein_coding	10295	BCKDK	0.00580435804002904	-0.219604635	9	11.21	4.465e-06	16:30969485_T/TG	118
ENSG00000103510	KAT8	16	31127075	31142714	1	protein_coding	84148	KAT8	0.912576387976251	0.037392946	10	11.21	4.465e-06	16:30969485_T/TG	118
ENSG00000052344	PRSS8	16	31142756	31147083	-1	protein_coding	5652	PRSS8	0.00338430962613161	-0.481580649	7	14.24	6.459e-05	16:30969485_T/TG	118
ENSG00000178226	PRSS36	16	31150246	31161415	-1	protein_coding	146547	PRSS36	4.42359099895437e-13	-0.151362733	3	14.24	9.233e-05	16:30969485_T/TG	118
ENSG00000103479	RBL2	16	53467889	53525561	1	protein_coding	5934	RBL2	0.957797035589511	-0.46696087	98	24.7	1.68e-13	16:53517838_TA/T;16:53491171_T/C;16:53451882_C/CT	119
ENSG00000166971	AKTIP	16	53524952	53538323	-1	protein_coding	64400	AKTIP	0.788012645511726	-0.341576304	35	10.88	1.68e-13	16:53491171_T/C;16:53451882_C/CT;16:53517838_TA/T	119
ENSG00000140937	CDH11	16	64977656	65160015	-1	protein_coding	1009	CDH11	0.999267144964547	2.033343368	138	25.1	4.123e-15	16:64936928_G/A;16:65101981_GGA/G;16:64988854_A/AT;16:65044874_T/TTA;16:65098872_G/A;16:65184288_T/G	120
ENSG00000135720	DYNC1LI2	16	66754796	66785701	-1	protein_coding	1783	DYNC1LI2	0.798419344341552	-1.395180891	21	13.12	1.463e-07	16:66932165_CAAAAAAA/C	121
ENSG00000249961	CCDC79	16	66788879	66835523	-1	protein_coding	283847	CCDC79	NA	NA	25	12.25	1.522e-09	16:66932165_CAAAAAAA/C	121
ENSG00000159593	NAE1	16	66836778	66907159	-1	protein_coding	8883	NAE1	1.90378758487526e-07	-0.51498277	39	11.47	1.575e-09	16:66932165_CAAAAAAA/C	121
ENSG00000168748	CA7	16	66878282	66888056	1	protein_coding	766	CA7	0.77537597388821	0.289238204	11	9.783	2.848e-09	16:66932165_CAAAAAAA/C	121
ENSG00000172840	PDP2	16	66912492	66929657	1	protein_coding	57546	PDP2	1.86119178038611e-05	0.433101106	38	19.65	4.669e-10	16:66932165_CAAAAAAA/C	121
ENSG00000166589	CDH16	16	66942025	66952887	-1	protein_coding	1014	CDH16	6.80363206242921e-13	-0.009828318	18	19.65	4.669e-10	16:66932165_CAAAAAAA/C	121
ENSG00000166592	RRAD	16	66955582	66959547	-1	protein_coding	6236	RRAD	0.310768743276529	-0.765001856	4	12.71	0.0007734	16:66932165_CAAAAAAA/C	121
ENSG00000166595	FAM96B	16	66965959	66968326	-1	protein_coding	51647	FAM96B	0.00210375204791455	-0.561896846	1	2.337	0.01231	16:66932165_CAAAAAAA/C	121
ENSG00000172831	CES2	16	66968347	66978999	1	protein_coding	8824	CES2	1.07504051110477e-10	-1.522360922	1	2.337	0.01231	16:66932165_CAAAAAAA/C	121
ENSG00000109099	PMP22	17	15133095	15168643	-1	protein_coding	5376	PMP22	0.833150051663147	-0.052065402	26	16.26	2.053e-18	17:15149336_C/CA;17:15134006_C/T;17:15149778_G/C	122
ENSG00000133030	MPRIP	17	16945859	17120993	1	protein_coding	23164	MPRIP	0.870658011638398	2.681129543	25	12.12	3.084e-13	17:17106897_CCTAA/C;17:17126736_T/TCTGC;17:17155676_A/T;17:17192157_T/C;17:17172166_AT/A;17:17178408_A/AT	123
ENSG00000179598	PLD6	17	17104309	17109629	-1	protein_coding	201164	PLD6	0.0754626037619383	1.008621179	9	1.437	2.497e-10	17:17106897_CCTAA/C;17:17126736_T/TCTGC;17:17155676_A/T	123
ENSG00000264187	RP11-45M22.4	17	17105963	17140499	-1	protein_coding	NA	NA	NA	NA	46	12.12	3.084e-13	17:17106897_CCTAA/C;17:17126736_T/TCTGC;17:17155676_A/T;17:17192157_T/C;17:17172166_AT/A;17:17178408_A/AT	123
ENSG00000154803	FLCN	17	17115526	17140502	-1	protein_coding	201163	FLCN	0.958489798196264	2.169618942	42	12.12	3.084e-13	17:17126736_T/TCTGC;17:17106897_CCTAA/C;17:17155676_A/T;17:17192157_T/C;17:17172166_AT/A;17:17178408_A/AT	123
ENSG00000141030	COPS3	17	17150141	17184607	-1	protein_coding	8533	COPS3	0.992904074102341	-0.360520031	79	17.65	1.545e-12	17:17126736_T/TCTGC;17:17155676_A/T;17:17172166_AT/A;17:17192157_T/C;17:17178408_A/AT;17:17106897_CCTAA/C	123
ENSG00000108557	RAI1	17	17584787	17714767	1	protein_coding	10743	RAI1	0.999136111876994	NA	13	8.616	7.657e-09	17:17724466_T/TACACAC	124
ENSG00000072310	SREBF1	17	17713713	17740325	-1	protein_coding	6720	SREBF1	0.985657782151979	-0.309371433	49	14.58	7.657e-09	17:17724466_T/TACACAC	124
ENSG00000175662	TOM1L2	17	17746828	17875736	-1	protein_coding	146691	TOM1L2	0.414475507742354	-0.031662721	107	17.34	4.212e-07	17:17724466_T/TACACAC	124
ENSG00000171962	LRRC48	17	17876127	17920203	1	protein_coding	83450	LRRC48	6.08743008535915e-06	0.121791936	4	6.102	3.063e-07	17:17724466_T/TACACAC	124
ENSG00000171953	ATPAF2	17	17880723	17942523	-1	protein_coding	91647	ATPAF2	0.00143053764737735	-0.701910376	6	3.076	3.063e-07	17:17724466_T/TACACAC	124
ENSG00000141034	GID4	17	17942606	17971718	1	protein_coding	79018	GID4	0.937456357393192	-1.872939163	6	5.408	0.0008752	17:17724466_T/TACACAC	124
ENSG00000170558	CDH2	18	25530930	25757410	-1	protein_coding	1000	CDH2	0.897440931236462	-0.139325903	21	16.27	8.056e-10	18:25683444_TAC/T;18:25765493_T/G	126
ENSG00000134775	FHOD3	18	33877677	34360018	1	protein_coding	80206	FHOD3	0.997517122779082	NA	125	21.5	4.503e-16	18:34187236_A/G;18:34204659_AG/A;18:34232657_G/A;18:34267369_C/T;18:34289285_G/T	128
ENSG00000150477	KIAA1328	18	34409069	34812135	1	protein_coding	57536	KIAA1328	6.0725380486659e-05	-0.427348642	2	4.457	1.864e-08	18:34267369_C/T;18:34730903_A/G	128
ENSG00000127663	KDM4B	19	4969125	5153606	1	protein_coding	23030	KDM4B	0.999934757141383	-0.61659921	38	7.099	8.416e-09	19:5043792_T/TG	129
ENSG00000161888	SPC24	19	11242196	11266484	-1	protein_coding	147841	SPC24	0.00627554442927794	3.9978869	14	8.935	1.506e-08	19:11261861_T/A	130
ENSG00000197256	KANK2	19	11274943	11308467	-1	protein_coding	25959	KANK2	0.981511998562845	1.108914572	11	8.935	6.851e-08	19:11261861_T/A	130
ENSG00000105270	CLIP3	19	36505562	36524245	-1	protein_coding	25999	CLIP3	0.99856772100268	-0.574160772	4	15.94	7.373e-08	19:36535971_C/CTTTA	131
ENSG00000161277	THAP8	19	36525887	36545664	-1	protein_coding	199745	THAP8	0.00063975214571545	-1.559873069	12	15.94	4.398e-10	19:36535971_C/CTTTA	131
ENSG00000075702	WDR62	19	36545783	36596008	1	protein_coding	284403	WDR62	3.70153772737001e-13	-0.522823307	38	11.29	4.398e-10	19:36535971_C/CTTTA	131
ENSG00000105261	OVOL3	19	36602104	36604613	1	protein_coding	728361	OVOL3	NA	NA	17	14.18	6.201e-10	19:36535971_C/CTTTA	131
ENSG00000105258	POLR2I	19	36604612	36606248	-1	protein_coding	5438	POLR2I	0.0541602779086594	0.003743178	16	14.18	6.201e-10	19:36535971_C/CTTTA	131
ENSG00000105254	TBCB	19	36605191	36616849	1	protein_coding	1155	TBCB	0.405521802570773	0.114289598	17	14.18	6.201e-10	19:36535971_C/CTTTA	131
ENSG00000126247	CAPNS1	19	36630477	36641255	1	protein_coding	826	CAPNS1	0.000124379798692998	0.007584445	2	1.664	8.937e-06	19:36535971_C/CTTTA	131
ENSG00000178982	EIF3K	19	39109735	39127595	1	protein_coding	27335	EIF3K	0.00233163486953566	-0.013509413	2	2.195	6.317e-15	19:39159383_C/CAG	132
ENSG00000130402	ACTN4	19	39138289	39222223	1	protein_coding	81	ACTN4	0.999989804555774	NA	66	20.7	1.342e-15	19:39159383_C/CAG;19:39251584_G/C	132
ENSG00000182472	CAPN12	19	39220827	39260544	-1	protein_coding	147968	CAPN12	7.47956767719308e-20	0.388153081	72	20.7	4.496e-15	19:39159383_C/CAG;19:39251584_G/C	132
ENSG00000205076	LGALS7	19	39261611	39264132	-1	protein_coding	3963	LGALS7	0.43376704344564	NA	5	2.002	1.186e-05	19:39251584_G/C	132
ENSG00000130758	MAP3K10	19	40697651	40721482	1	protein_coding	4294	MAP3K10	0.792721034473586	NA	8	14.01	1.022e-06	19:40822873_G/GTA	133
ENSG00000174521	TTC9B	19	40721965	40724306	-1	protein_coding	148014	TTC9B	0.0271797942742283	-0.314189253	7	6.352	1.039e-09	19:40822873_G/GTA;19:40843195_A/AATTATTATT	133
ENSG00000105219	CNTD2	19	40728115	40732597	-1	protein_coding	79935	CNTD2	0.114056188535974	-0.582761688	8	7.228	1.039e-09	19:40822873_G/GTA;19:40843195_A/AATTATTATT	133
ENSG00000105221	AKT2	19	40736224	40791443	-1	protein_coding	208	AKT2	0.997816206855922	0.706780744	35	13.75	3.895e-11	19:40843195_A/AATTATTATT;19:40822873_G/GTA	133
ENSG00000160392	C19orf47	19	40825443	40854434	-1	protein_coding	126526	C19orf47	0.802242558770503	-0.455025388	49	9.509	8.941e-13	19:40843195_A/AATTATTATT;19:40822873_G/GTA	133
ENSG00000105223	PLD3	19	40854363	40886346	1	protein_coding	23646	PLD3	0.015972164288732	-0.123749844	21	9.509	2.998e-11	19:40822873_G/GTA;19:40843195_A/AATTATTATT	133
ENSG00000130204	TOMM40	19	45393826	45406946	1	protein_coding	10452	TOMM40	0.963682323765023	NA	5	25.1	4.114e-13	19:45413233_G/T	134
ENSG00000130203	APOE	19	45409011	45412650	1	protein_coding	348	APOE	0.0345335830833016	-0.237445173	5	25.1	4.114e-13	19:45413233_G/T	134
ENSG00000130208	APOC1	19	45417504	45422606	1	protein_coding	341	APOC1	0.0507382728810443	-0.105569458	7	25.1	4.114e-13	19:45413233_G/T	134
ENSG00000197586	ENTPD6	20	25176329	25207365	1	protein_coding	955	ENTPD6	4.98993289171908e-05	0.273760262	2	1.592	4.661e-08	20:25709198_G/A	135
ENSG00000268302	AL035252.1	20	25207122	25207370	-1	protein_coding	NA	NA	NA	NA	2	1.592	4.661e-08	20:25709198_G/A	135
ENSG00000100994	PYGB	20	25228705	25278650	1	protein_coding	5834	PYGB	4.76485243414978e-07	-0.157076345	3	22.8	2.126e-08	20:25709198_G/A	135
ENSG00000100997	ABHD12	20	25275379	25371619	-1	protein_coding	26090	ABHD12	1.98295570505197e-06	NA	1	22.8	2.126e-08	20:25709198_G/A	135
ENSG00000101003	GINS1	20	25388363	25433264	1	protein_coding	9837	GINS1	0.0500369772330311	0.065966113	3	5.111	1.483e-10	20:25709198_G/A	135
ENSG00000101004	NINL	20	25433341	25566153	-1	protein_coding	22981	NINL	3.96830789193205e-33	0.307409176	9	10.92	1.883e-08	20:25709198_G/A;20:26137316_A/AT	135
ENSG00000170191	NANP	20	25593571	25604811	-1	protein_coding	140838	NANP	0.0265416473766969	1.509578514	2	4.535	1.805e-08	20:25709198_G/A;20:26137316_A/AT	135
ENSG00000175170	FAM182B	20	25744102	25848861	-1	protein_coding	728882	FAM182B	NA	NA	4	2.974	3.827e-08	20:25709198_G/A;20:26137316_A/AT	135
ENSG00000080839	RBL1	20	35624752	35724398	-1	protein_coding	5933	RBL1	1.76076225583568e-05	-1.292327017	1	0.58	NA	20:36709047_C/T	136
ENSG00000101353	MROH8	20	35729629	35807991	-1	protein_coding	140699	MROH8	NA	NA	2	9.13	NA	20:36709047_C/T	136
ENSG00000101407	TTI1	20	36611409	36661870	-1	protein_coding	9675	TTI1	0.000238871043749718	0.192932115	1	2.623	3.415e-11	20:36709047_C/T	136
ENSG00000101413	RPRD1B	20	36661948	36720768	1	protein_coding	58490	RPRD1B	0.595211393438137	-1.613721298	3	4.139	3.124e-11	20:36709047_C/T	136
ENSG00000198959	TGM2	20	36756863	36794980	-1	protein_coding	7052	TGM2	4.86367266752489e-14	-0.256546178	15	9.894	8.633e-12	20:36784770_T/C;20:36794073_AAC/A	136
ENSG00000149633	KIAA1755	20	36838890	36889174	-1	protein_coding	85449	KIAA1755	2.32481835791205e-15	-0.321411082	104	33	7.95e-91	20:36829404_AT/A;20:36840716_C/CG;20:36834874_C/CT;20:36809169_C/A;20:36844881_C/A;20:36821082_T/G;20:36831704_CT/C;20:36842357_C/CT;20:36845738_C/T;20:36878130_T/TGGAGGGAG;20:36859711_G/A;20:36869005_G/A;20:36887855_GTA/G;20:36875402_G/A;20:36709047_C/T;20:36879969_CT/C;20:36887858_T/C;20:36897290_C/T;20:36905894_T/C;20:36886397_G/A;20:36897286_G/A	136
ENSG00000101425	BPI	20	36888551	36965907	1	protein_coding	671	BPI	8.85642713755215e-09	0.386009581	23	15.18	2.738e-25	20:36878130_T/TGGAGGGAG;20:36879969_CT/C;20:36887858_T/C;20:36897290_C/T;20:36905894_T/C;20:36886397_G/A;20:36887855_GTA/G;20:36897286_G/A	136
ENSG00000087460	GNAS	20	57414773	57486247	1	protein_coding	2778	GNAS	0.9995400816303	-0.610560344	5	13.54	4.257e-08	20:57466093_G/T	137
ENSG00000174407	C20orf166	20	61147660	61167971	1	protein_coding	128826	C20orf166	0.00010961460910826	NA	39	7.813	3.674e-09	20:61165192_T/C	138
ENSG00000169184	MN1	22	28144265	28197486	-1	protein_coding	4330	MN1	NA	-0.882923076	2	7.364	1.301e-12	22:28181044_CCACA/C	140
ENSG00000100101	NOL12	22	38077680	38170137	1	protein_coding	79159	NOL12	0.0905536976948761	-0.956054608	1	2.358	NA	22:38986091_C/CACAAA	141
ENSG00000100106	TRIOBP	22	38093011	38172563	1	protein_coding	11078	TRIOBP	8.94617457135198e-13	0.647747208	1	2.358	NA	22:38986091_C/CACAAA	141
ENSG00000128298	BAIAP2L2	22	38480896	38506677	-1	protein_coding	80115	BAIAP2L2	0.000100357855733205	-0.042666092	1	0.682	NA	22:38986091_C/CACAAA	141
ENSG00000184381	PLA2G6	22	38507502	38601697	-1	protein_coding	8398	PLA2G6	2.66040412130891e-08	-0.781563814	1	0.682	NA	22:38986091_C/CACAAA	141
ENSG00000100196	KDELR3	22	38864067	38879452	1	protein_coding	11015	KDELR3	2.25894610398846e-06	NA	10	26.6	2.547e-16	22:38986091_C/CACAAA;22:38931415_C/CCA;22:39077058_C/T	141
ENSG00000100201	DDX17	22	38879445	38903665	-1	protein_coding	10521	DDX17	NA	0.024145802	22	26.6	1.764e-16	22:38986091_C/CACAAA;22:38931415_C/CCA;22:39077058_C/T;22:38898416_C/CA	141
ENSG00000100206	DMC1	22	38914954	38966291	-1	protein_coding	11144	DMC1	0.180759800545053	-0.729179549	34	11.84	1.122e-20	22:38986091_C/CACAAA;22:38931415_C/CCA;22:39077058_C/T;22:38942299_G/GC	141
ENSG00000184949	FAM227A	22	38974125	39052634	-1	protein_coding	646851	FAM227A	NA	NA	163	11.84	7.78e-22	22:38986091_C/CACAAA;22:39077058_C/T;22:38931415_C/CCA;22:39143336_C/CA;22:39009411_T/TATATA;22:38942299_G/GC	141
ENSG00000100211	CBY1	22	39052641	39069859	1	protein_coding	25776	CBY1	0.0274301810457834	-0.331846261	118	11.35	3.724e-18	22:38986091_C/CACAAA;22:38931415_C/CCA;22:39143336_C/CA;22:39009411_T/TATATA;22:39070861_A/G;22:39077058_C/T	141
ENSG00000100216	TOMM22	22	39077953	39080818	1	protein_coding	56993	TOMM22	0.785832960017485	0.77218826	42	15.34	3.724e-18	22:38986091_C/CACAAA;22:38931415_C/CCA;22:39070861_A/G;22:39077058_C/T	141
ENSG00000100221	JOSD1	22	39081548	39097561	-1	protein_coding	9929	JOSD1	0.319904564982739	-1.10562379	55	15.34	3.12e-21	22:38986091_C/CACAAA;22:38931415_C/CCA;22:39077058_C/T;22:39143336_C/CA	141
ENSG00000100226	GTPBP1	22	39101728	39134304	1	protein_coding	9567	GTPBP1	0.996188561880383	-1.448189808	53	28.2	7.578e-18	22:38986091_C/CACAAA;22:38931415_C/CCA;22:39143336_C/CA;22:39077058_C/T	141
ENSG00000100242	SUN2	22	39130730	39190148	-1	protein_coding	25777	SUN2	2.40833189817119e-07	0.072044695	51	28.2	1.972e-21	22:38986091_C/CACAAA;22:38931415_C/CCA;22:39143336_C/CA;22:39077058_C/T;22:39153942_AC/A;22:38942299_G/GC;22:39166352_C/T	141
ENSG00000100246	DNAL4	22	39174513	39190203	-1	protein_coding	10126	DNAL4	0.32342202050456	-0.725365404	6	11.76	4.519e-09	22:39166352_C/T	141
ENSG00000221890	NPTXR	22	39214457	39239987	-1	protein_coding	23467	NPTXR	NA	-1.061701475	20	12.42	3.69e-08	22:39223261_CTTTCTTTTTTTTTT/C	141
ENSG00000179750	APOBEC3B	22	39378352	39388809	1	protein_coding	9582	APOBEC3B	2.50835391870874e-05	-0.173421928	1	5.061	NA	22:38986091_C/CACAAA	141
ENSG00000100316	RPL3	22	39708887	39716394	-1	protein_coding	6122	RPL3	0.994251970706247	0.019199849	1	3.118	NA	22:38986091_C/CACAAA	141

## Sheet: Table 12 genes_female
ensg	symbol	chr	start	end	strand	type	entrezID	HUGO	pLI	ncRVIS	posMapSNPs	posMapMaxCADD	minGwasP	IndSigSNPs	GenomicLocus
ENSG00000116251	RPL22	1	6241329	6269449	-1	protein_coding	6146	RPL22	0.348492156430072	-1.041451124	1	4.454	7.671e-08	1:6296238_T/G	1
ENSG00000158286	RNF207	1	6265535	6281359	1	protein_coding	388591	RNF207	5.19011202351337e-06	-0.143922421	1	4.454	7.671e-08	1:6296238_T/G	1
ENSG00000116237	ICMT	1	6281253	6296032	-1	protein_coding	23463	ICMT	0.95914542813838	-0.773143688	3	4.454	9.126e-10	1:6296238_T/G	1
ENSG00000173673	HES3	1	6304252	6305638	1	protein_coding	390992	HES3	0.268868568223653	-0.346318547	1	3.724	9.126e-10	1:6296238_T/G	1
ENSG00000171608	PIK3CD	1	9711790	9789172	1	protein_coding	5293	PIK3CD	0.999984294919708	-0.320833153	1	16.61	0.00166	1:10357806_G/C	2
ENSG00000178585	CTNNBIP1	1	9908334	9970394	-1	protein_coding	56998	CTNNBIP1	0.0229867402741806	0.095235522	3	3.704	1.271e-05	1:10357806_G/C	2
ENSG00000162441	LZIC	1	9982173	10003465	-1	protein_coding	84328	LZIC	0.00197924734359642	-0.062751326	1	0.783	8.105e-07	1:10357806_G/C	2
ENSG00000173614	NMNAT1	1	10003486	10045559	1	protein_coding	64802	NMNAT1	0.22529193858776	-0.243544936	1	0.783	8.105e-07	1:10357806_G/C	2
ENSG00000162444	RBP7	1	10057264	10076078	1	protein_coding	116362	RBP7	0.408810205691644	-0.30637138	1	0.137	0.0004908	1:10357806_G/C	2
ENSG00000130939	UBE4B	1	10092890	10241297	1	protein_coding	10277	UBE4B	0.999987413556799	-0.783380602	1	0.513	5.386e-05	1:10357806_G/C	2
ENSG00000054523	KIF1B	1	10270863	10441661	1	protein_coding	23095	KIF1B	0.999999999958917	-0.363654498	1	21.9	4.924e-08	1:10357806_G/C	2
ENSG00000142657	PGD	1	10458649	10480201	1	protein_coding	5226	PGD	0.968660462332331	-0.355214088	1	1.019	1.037e-05	1:10357806_G/C	2
ENSG00000175279	APITD1	1	10490159	10512210	1	protein_coding	378708	APITD1	0.00852090111528864	0.161004781	1	0.158	0.0004189	1:10357806_G/C	2
ENSG00000251503	APITD1-CORT	1	10490159	10512210	1	protein_coding	100526739	APITD1-CORT	0.00852090111528864	0.161004781	1	0.158	0.0004189	1:10357806_G/C	2
ENSG00000241563	CORT	1	10509776	10511959	1	protein_coding	1325	CORT	0.0098377909618654	-0.34286246	1	0.158	0.0004189	1:10357806_G/C	2
ENSG00000160049	DFFA	1	10516579	10532583	-1	protein_coding	1676	DFFA	0.00021837065189826	-1.848008585	2	2.481	0.0001202	1:10357806_G/C	2
ENSG00000142655	PEX14	1	10532345	10690815	1	protein_coding	5195	PEX14	0.634568377657546	-0.549492539	18	18.95	1.286e-09	1:10357806_G/C;1:10698968_A/AGGCCGC	2
ENSG00000130940	CASZ1	1	10696661	10856707	-1	protein_coding	54897	CASZ1	0.999938476327784	-1.10487578	45	19.59	1.286e-09	1:10698968_A/AGGCCGC	2
ENSG00000127603	MACF1	1	39546988	39952849	1	protein_coding	23499	MACF1	1	-0.445430382	16	9.801	3.357e-09	1:39954548_A/AAT;1:39950003_AT/A	3
ENSG00000183682	BMP8A	1	39957318	39991607	1	protein_coding	353500	BMP8A	0.456963119276428	NA	22	20.4	3.357e-09	1:39950003_AT/A;1:39954548_A/AAT	3
ENSG00000090621	PABPC4	1	40026488	40042462	-1	protein_coding	8761	PABPC4	0.992493064403533	NA	18	20.6	8.098e-08	1:39954548_A/AAT	3
ENSG00000163909	HEYL	1	40089825	40105617	-1	protein_coding	26508	HEYL	6.80881163426979e-07	-0.34785424	4	5.088	3.668e-06	1:39954548_A/AAT	3
ENSG00000187147	RNF220	1	44870866	45117396	1	protein_coding	55182	RNF220	0.999277879441591	-0.541773845	16	21.7	3.689e-18	1:45012273_A/C;1:45005996_G/A;1:45006000_T/C;1:45052756_GT/G	4
ENSG00000016490	CLCA1	1	86934051	86965972	1	protein_coding	1179	CLCA1	6.08038432284723e-06	-0.293228337	1	0.3	NA	1:87896499_C/CT	5
ENSG00000153936	HS2ST1	1	87380331	87602334	1	protein_coding	9653	HS2ST1	0.535866622243903	-0.504251642	2	6.172	NA	1:87896499_C/CT	5
ENSG00000267561	RP5-1052I5.2	1	87458692	87634884	1	protein_coding	NA	NA	NA	NA	2	6.172	NA	1:87896499_C/CT	5
ENSG00000143013	LMO4	1	87794151	87814606	1	protein_coding	8543	LMO4	0.816026560670216	0.888910689	5	19.42	NA	1:87896499_C/CT	5
ENSG00000116604	MEF2D	1	156433519	156470620	-1	protein_coding	4209	MEF2D	0.998547093289291	-1.450366264	27	18.02	4.307e-10	1:156474929_G/GC	6
ENSG00000203710	CR1	1	207669492	207813992	1	protein_coding	1378	CR1	9.34032929712518e-08	-0.190558521	2	9.557	2.026e-07	1:207877509_C/T	7
ENSG00000197721	CR1L	1	207818458	207911761	1	protein_coding	1379	CR1L	3.55709649735169e-15	0.116485807	111	14.77	3.032e-24	1:207877509_C/T;1:207846068_G/A;1:207879626_C/T;1:207880328_A/G;1:207898861_C/CT;1:207889329_C/T;1:208015400_G/GT;1:208028156_AC/A;1:207919080_G/GAAT;1:208005668_C/CGTTTTCATATT;1:207999200_C/T	7
ENSG00000117335	CD46	1	207925402	207968858	1	protein_coding	4179	CD46	0.000191603012709758	-0.601552178	96	12.7	1.061e-30	1:207919080_G/GAAT;1:208005668_C/CGTTTTCATATT;1:208028156_AC/A;1:208015400_G/GT;1:207999200_C/T	7
ENSG00000174059	CD34	1	208057594	208084747	-1	protein_coding	947	CD34	0.00344956865429019	0.632374797	65	18.71	9.074e-29	1:208028156_AC/A;1:208015400_G/GT;1:208053024_GT/G;1:208048384_T/A;1:208053282_A/G;1:208053785_T/C;1:208062260_T/C;1:208129239_G/GTATGAC;1:208063100_G/GA;1:208093719_A/G;1:208071459_T/C	7
ENSG00000196482	ESRRG	1	216676588	217311097	-1	protein_coding	2104	ESRRG	0.93661120997453	-1.124244006	49	18.73	1.367e-08	1:216734001_T/A	8
ENSG00000214842	RAD51AP2	2	17691851	17699706	-1	protein_coding	729475	RAD51AP2	1.70293206079099e-18	-0.051874644	5	5.671	3.228e-08	2:17700575_C/CA	9
ENSG00000163032	VSNL1	2	17720393	17838285	1	protein_coding	7447	VSNL1	0.744967825012453	-0.390964731	29	13.68	3.231e-08	2:17700575_C/CA	9
ENSG00000115194	SLC30A3	2	27476552	27498685	-1	protein_coding	7781	SLC30A3	0.64608387237045	-0.660463482	1	0.627	1.049e-07	2:27582035_A/G	11
ENSG00000163793	DNAJC5G	2	27498289	27504367	1	protein_coding	285126	DNAJC5G	0.00397478941010456	-0.706717729	1	0.627	1.049e-07	2:27582035_A/G	11
ENSG00000138100	TRIM54	2	27505260	27530307	1	protein_coding	57159	TRIM54	8.24707898322991e-07	-1.053267254	1	0.627	1.049e-07	2:27582035_A/G	11
ENSG00000115204	MPV17	2	27532360	27548547	-1	protein_coding	4358	MPV17	1.10286841801097e-08	-0.205368529	4	18.95	7.336e-10	2:27582035_A/G	11
ENSG00000115207	GTF3C2	2	27548716	27579868	-1	protein_coding	2976	GTF3C2	0.999786435918561	-0.837016421	31	18.95	2.454e-10	2:27582035_A/G	11
ENSG00000115211	EIF2B4	2	27587219	27593353	-1	protein_coding	8890	EIF2B4	0.832609528731968	-0.214235303	24	18.47	3.283e-18	2:27582035_A/G;2:27730940_T/C	11
ENSG00000115234	SNX17	2	27593389	27599995	1	protein_coding	9784	SNX17	0.686180301198043	-0.681943317	23	18.47	3.283e-18	2:27582035_A/G;2:27730940_T/C	11
ENSG00000163795	ZNF513	2	27600098	27603657	-1	protein_coding	130557	ZNF513	0.940738428263313	NA	17	18.47	3.283e-18	2:27582035_A/G;2:27730940_T/C	11
ENSG00000115241	PPM1G	2	27604061	27632554	-1	protein_coding	5496	PPM1G	0.996010385533881	-0.482626092	49	12.85	3.283e-18	2:27582035_A/G;2:27730940_T/C;2:27635463_A/G	11
ENSG00000115216	NRBP1	2	27650657	27665126	1	protein_coding	29959	NRBP1	0.999548511025196	-1.389706011	42	14.1	1.831e-09	2:27582035_A/G	11
ENSG00000157992	KRTCAP3	2	27665233	27669348	1	protein_coding	200634	KRTCAP3	0.0445235342133754	NA	24	9.832	1.831e-09	2:27582035_A/G	11
ENSG00000138002	IFT172	2	27667238	27712656	-1	protein_coding	26160	IFT172	2.29011817971014e-18	-0.505254909	66	15.52	1.831e-09	2:27582035_A/G	11
ENSG00000115226	FNDC4	2	27714750	27718112	-1	protein_coding	64838	FNDC4	0.759219015798597	NA	22	15.52	4.717e-08	2:27582035_A/G	11
ENSG00000084734	GCKR	2	27719709	27746554	1	protein_coding	2646	GCKR	3.58392509874806e-16	-0.155697744	53	15.52	1.009e-18	2:27582035_A/G;2:27730940_T/C;2:27739880_CT/C;2:27810518_C/CT	11
ENSG00000233438	AC109829.1	2	27760253	27790011	1	protein_coding	NA	NA	NA	NA	24	8.041	1.062e-15	2:27730940_T/C;2:27739880_CT/C;2:27582035_A/G;2:27810518_C/CT	11
ENSG00000221843	C2orf16	2	27799389	27805588	1	protein_coding	84226	C2orf16	3.91661992667067e-17	-0.329746802	8	14.88	1.992e-13	2:27810518_C/CT	11
ENSG00000243943	ZNF512	2	27805897	27858041	1	protein_coding	84450	ZNF512	0.949146986047491	-1.279253328	25	14.88	1.992e-13	2:27810518_C/CT	11
ENSG00000176714	CCDC121	2	27848506	27851879	-1	protein_coding	79635	CCDC121	9.72713578876563e-05	-0.266319334	7	14.13	2.648e-11	2:27810518_C/CT	11
ENSG00000198522	GPN1	2	27851114	27874375	1	protein_coding	11321	GPN1	0.0049035919998219	-0.238154635	6	14.13	2.648e-11	2:27810518_C/CT	11
ENSG00000119760	SUPT7L	2	27873679	27886676	-1	protein_coding	9913	SUPT7L	0.833193338587633	-0.966218532	3	4.564	7.433e-09	2:27810518_C/CT	11
ENSG00000163798	SLC4A1AP	2	27886338	27917840	1	protein_coding	22950	SLC4A1AP	7.73999085415032e-07	-0.546764453	4	15.03	2.84e-08	2:27810518_C/CT	11
ENSG00000205334	AC074091.13	2	27928653	27938599	-1	protein_coding	100129995	LINC01460	NA	NA	4	12.09	7.775e-08	2:27810518_C/CT	11
ENSG00000143995	MEIS1	2	66660584	66801001	1	protein_coding	4211	MEIS1	0.99088519686075	-1.500874619	1	1.985	1.112e-10	2:66725062_T/C	13
ENSG00000079156	OSBPL6	2	179059208	179264160	1	protein_coding	114880	OSBPL6	0.999012303789089	NA	6	15.43	8.739e-27	2:179227287_G/A;2:179267654_T/C;2:179682997_T/G;2:179506790_A/T	14
ENSG00000180228	PRKRA	2	179296141	179316239	-1	protein_coding	8575	PRKRA	0.15454198723567	1.651720607	3	24.1	1.957e-20	2:179506790_A/T;2:179267654_T/C	14
ENSG00000204311	DFNB59	2	179316163	179326117	1	protein_coding	494513	DFNB59	1.07044413650742e-05	-0.002200315	3	24.1	1.957e-20	2:179506790_A/T;2:179267654_T/C	14
ENSG00000079150	FKBP7	2	179328391	179343327	-1	protein_coding	51661	FKBP7	3.15602385489856e-05	-1.117579202	2	24.1	2.292e-20	2:179506790_A/T;2:179267654_T/C	14
ENSG00000116095	PLEKHA3	2	179345195	179381189	1	protein_coding	65977	PLEKHA3	0.0229786985598172	-0.310485926	3	6.071	1.634e-28	2:179506790_A/T;2:179267654_T/C;2:179383730_C/G	14
ENSG00000155657	TTN	2	179390716	179695529	-1	protein_coding	7273	TTN	1.21111377105808e-32	-0.562314594	68	16.88	4.427e-31	2:179383730_C/G;2:179506790_A/T;2:179267654_T/C;2:179518911_TAGC/T;2:179839888_G/A;2:179647824_G/A;2:179713329_C/G;2:179690968_G/T;2:179721046_G/A;2:179672711_T/C;2:179696164_A/T;2:179713668_T/C;2:179682997_T/G;2:179747078_A/G;2:179753549_G/A;2:179732980_A/G;2:179704604_G/A	14
ENSG00000163492	CCDC141	2	179694484	179914813	-1	protein_coding	285025	CCDC141	1.4276211576785e-09	NA	185	27.3	4.679e-42	2:179696164_A/T;2:179713329_C/G;2:179713668_T/C;2:179690968_G/T;2:179647824_G/A;2:179747078_A/G;2:179753549_G/A;2:179732980_A/G;2:179704604_G/A;2:179839888_G/A;2:179740338_A/G;2:179721046_G/A;2:179737610_G/A;2:179758007_C/T;2:179747326_C/T;2:179777279_A/T;2:179754194_T/C;2:179767733_G/A;2:179757948_C/CT;2:179758552_A/G;2:179851061_T/A;2:179785422_TAC/T;2:179787823_A/T;2:179851886_T/C;2:179856304_…	14
ENSG00000196141	SPATS2L	2	201170604	201346986	1	protein_coding	26010	SPATS2L	0.970345371568033	0.539346336	90	20.4	2.815e-13	2:201198623_CATT/C;2:201227500_G/GT;2:201170509_CA/C;2:201198058_CT/C;2:201180579_C/CAA	15
ENSG00000123992	DNPEP	2	220238268	220264744	-1	protein_coding	23549	DNPEP	0.000202595534805018	NA	25	12.77	2.582e-10	2:220232850_C/T;2:220294782_A/AG;2:220212410_AAT/A	16
ENSG00000175084	DES	2	220283099	220291461	1	protein_coding	1674	DES	0.00308243386387878	NA	32	22.1	2.022e-17	2:220294782_A/AG;2:220232850_C/T;2:220297581_C/CA;2:220299018_T/C	16
ENSG00000072195	SPEG	2	220299568	220363009	1	protein_coding	10290	SPEG	0.999790421916053	-0.154311412	15	24.9	2.022e-17	2:220294782_A/AG;2:220297581_C/CA;2:220299018_T/C;2:220353532_C/A	16
ENSG00000169031	COL4A3	2	228029281	228179508	1	protein_coding	1285	COL4A3	7.57550007722727e-05	0.806121191	14	16.08	2.439e-11	2:228143966_TTTG/T	17
ENSG00000168958	MFF	2	228189867	228222550	1	protein_coding	56947	MFF	0.375813389382855	1.451440907	20	8.372	3.533e-09	2:228143966_TTTG/T	17
ENSG00000168955	TM4SF20	2	228226872	228246711	-1	protein_coding	79853	TM4SF20	2.18814392829867e-06	0.132895867	7	8.372	5.78e-08	2:228143966_TTTG/T	17
ENSG00000156966	B3GNT7	2	232260254	232265875	1	protein_coding	93010	B3GNT7	0.620845260079446	0.027386687	19	20.7	2.064e-09	2:232290935_G/A;2:232273812_T/TG	18
ENSG00000151090	THRB	3	24158651	24536773	-1	protein_coding	7068	THRB	0.994541861187431	-1.119632523	27	9.684	1.735e-10	3:24462852_T/TA	19
ENSG00000183873	SCN5A	3	38589548	38691164	-1	protein_coding	6331	SCN5A	0.995747526532478	-0.493253335	20	15.63	3.866e-12	3:38632786_CTT/C;3:38666221_G/A;3:38676579_T/TA	20
ENSG00000185313	SCN10A	3	38738293	38835501	-1	protein_coding	6336	SCN10A	6.14214934293813e-26	-0.011373989	60	18.96	1.681e-09	3:38778618_T/C;3:38787588_A/C	20
ENSG00000164051	CCDC51	3	48473574	48481866	-1	protein_coding	79714	CCDC51	1.46055955445772e-06	0.085933137	2	4.37	0.0001284	3:48904123_C/CACTCTGTTGCTCAGGCTCAAGTACAGTG	21
ENSG00000232112	TMA7	3	48481667	48485616	1	protein_coding	51372	TMA7	0.0100073079474151	0.321268329	2	4.37	0.0001284	3:48904123_C/CACTCTGTTGCTCAGGCTCAAGTACAGTG	21
ENSG00000164053	ATRIP	3	48488114	48507115	1	protein_coding	84126	ATRIP	0.00148697990787471	NA	2	4.37	0.0001284	3:48904123_C/CACTCTGTTGCTCAGGCTCAAGTACAGTG	21
ENSG00000213672	NCKIPSD	3	48701364	48723797	-1	protein_coding	51517	NCKIPSD	0.00713136165785669	-0.551018211	8	16.5	1.209e-08	3:48904123_C/CACTCTGTTGCTCAGGCTCAAGTACAGTG;3:48918007_CT/C;3:48854758_CAATAAATAAATA/C;3:49002631_C/CA	21
ENSG00000068745	IP6K2	3	48725436	48777786	-1	protein_coding	51447	IP6K2	0.989457702873501	-0.392798697	36	16.5	8.735e-09	3:48904123_C/CACTCTGTTGCTCAGGCTCAAGTACAGTG;3:48918007_CT/C;3:48854758_CAATAAATAAATA/C;3:49002631_C/CA	21
ENSG00000114302	PRKAR2A	3	48782030	48885279	-1	protein_coding	5576	PRKAR2A	0.983250575891508	-2.868402322	51	12.14	8.735e-09	3:48904123_C/CACTCTGTTGCTCAGGCTCAAGTACAGTG;3:48918007_CT/C;3:48854758_CAATAAATAAATA/C;3:49002631_C/CA	21
ENSG00000178537	SLC25A20	3	48894369	48936426	-1	protein_coding	788	SLC25A20	2.04566835698354e-07	-0.773546303	38	11.65	7.171e-10	3:48918007_CT/C;3:48854758_CAATAAATAAATA/C;3:49002631_C/CA;3:48904123_C/CACTCTGTTGCTCAGGCTCAAGTACAGTG;3:48943646_C/CA	21
ENSG00000221883	ARIH2OS	3	48955221	48956818	-1	protein_coding	646450	ARIH2OS	0.437613435241329	-0.628345895	16	11.63	7.083e-09	3:48904123_C/CACTCTGTTGCTCAGGCTCAAGTACAGTG;3:48918007_CT/C;3:48854758_CAATAAATAAATA/C;3:49002631_C/CA	21
ENSG00000177479	ARIH2	3	48956254	49023815	1	protein_coding	10425	ARIH2	0.987412494790781	-1.699919822	48	11.63	4.396e-09	3:48904123_C/CACTCTGTTGCTCAGGCTCAAGTACAGTG;3:48918007_CT/C;3:48854758_CAATAAATAAATA/C;3:49002631_C/CA;3:48984874_C/CA	21
ENSG00000178467	P4HTM	3	49027319	49044587	1	protein_coding	54681	P4HTM	0.0232749358306657	NA	13	13.56	6.316e-07	3:48918007_CT/C;3:48854758_CAATAAATAAATA/C;3:49002631_C/CA;3:48904123_C/CACTCTGTTGCTCAGGCTCAAGTACAGTG	21
ENSG00000178252	WDR6	3	49044495	49053386	1	protein_coding	11180	WDR6	9.19647551585082e-07	-0.058949543	11	15.78	6.316e-07	3:48904123_C/CACTCTGTTGCTCAGGCTCAAGTACAGTG;3:48918007_CT/C;3:48854758_CAATAAATAAATA/C;3:49002631_C/CA	21
ENSG00000178149	DALRD3	3	49052921	49059726	-1	protein_coding	55152	DALRD3	1.84813920683629e-05	0.072306759	6	15.78	8.507e-07	3:48918007_CT/C;3:48854758_CAATAAATAAATA/C;3:49002631_C/CA;3:48904123_C/CACTCTGTTGCTCAGGCTCAAGTACAGTG	21
ENSG00000178057	NDUFAF3	3	49057892	49060928	1	protein_coding	25915	NDUFAF3	4.85972513641338e-05	-2.090068809	5	15.78	8.507e-07	3:48918007_CT/C;3:48854758_CAATAAATAAATA/C;3:49002631_C/CA;3:48904123_C/CACTCTGTTGCTCAGGCTCAAGTACAGTG	21
ENSG00000178035	IMPDH2	3	49061758	49066841	-1	protein_coding	3615	IMPDH2	0.00135316628366044	-0.509342888	10	15.78	4.707e-08	3:48918007_CT/C;3:48854758_CAATAAATAAATA/C;3:49002631_C/CA;3:48904123_C/CACTCTGTTGCTCAGGCTCAAGTACAGTG	21
ENSG00000198218	QRICH1	3	49067140	49131796	-1	protein_coding	54870	QRICH1	0.996069748046578	-0.27929443	36	10.95	1.102e-08	3:48904123_C/CACTCTGTTGCTCAGGCTCAAGTACAGTG;3:48918007_CT/C;3:48854758_CAATAAATAAATA/C;3:49002631_C/CA;3:49487292_C/CT;3:49446228_CT/C	21
ENSG00000172053	QARS	3	49133365	49142553	-1	protein_coding	5859	QARS	8.78969829865226e-08	-0.634755548	12	12.85	1.89e-07	3:48904123_C/CACTCTGTTGCTCAGGCTCAAGTACAGTG;3:48918007_CT/C;3:48854758_CAATAAATAAATA/C;3:49002631_C/CA;3:49446228_CT/C;3:49487292_C/CT	21
ENSG00000172046	USP19	3	49145479	49158371	-1	protein_coding	10869	USP19	0.999991981492882	-0.429632772	11	21.3	3.799e-06	3:48918007_CT/C;3:48854758_CAATAAATAAATA/C;3:49002631_C/CA;3:49446228_CT/C;3:48904123_C/CACTCTGTTGCTCAGGCTCAAGTACAGTG;3:49487292_C/CT;3:49552704_AT/A	21
ENSG00000172037	LAMB2	3	49158547	49170551	-1	protein_coding	3913	LAMB2	7.45006902753361e-11	-0.451081722	7	21.3	5.473e-06	3:48904123_C/CACTCTGTTGCTCAGGCTCAAGTACAGTG;3:49487292_C/CT;3:48918007_CT/C;3:48854758_CAATAAATAAATA/C;3:49002631_C/CA;3:49446228_CT/C;3:49552704_AT/A	21
ENSG00000177352	CCDC71	3	49199968	49203754	-1	protein_coding	64925	CCDC71	0.0169896394893115	NA	9	15.13	1.401e-05	3:49446228_CT/C;3:48854758_CAATAAATAAATA/C;3:49487292_C/CT	21
ENSG00000185909	KLHDC8B	3	49209044	49213917	1	protein_coding	200942	KLHDC8B	0.010421420264697	-0.077352225	13	15.13	9.628e-08	3:49446228_CT/C;3:48854758_CAATAAATAAATA/C;3:49487292_C/CT;3:49552704_AT/A;3:48904123_C/CACTCTGTTGCTCAGGCTCAAGTACAGTG;3:49427369_CAA/C	21
ENSG00000236980	C3orf84	3	49215065	49229291	-1	protein_coding	646498	C3orf84	0.000221291799515334	0.059049684	23	15.24	4.369e-08	3:49487292_C/CT;3:49552704_AT/A;3:48904123_C/CACTCTGTTGCTCAGGCTCAAGTACAGTG;3:49427369_CAA/C;3:49446228_CT/C;3:48854758_CAATAAATAAATA/C	21
ENSG00000173421	CCDC36	3	49235861	49295537	1	protein_coding	339834	CCDC36	0.509348612076541	-0.452712817	45	15.24	4.369e-08	3:49552704_AT/A;3:48904123_C/CACTCTGTTGCTCAGGCTCAAGTACAGTG;3:49427369_CAA/C;3:49487292_C/CT;3:49446228_CT/C;3:48854758_CAATAAATAAATA/C	21
ENSG00000225399	RP11-3B7.1	3	49297518	49298744	1	protein_coding	NA	NA	NA	NA	7	11.88	4.689e-06	3:49446228_CT/C;3:48854758_CAATAAATAAATA/C;3:49552704_AT/A;3:48904123_C/CACTCTGTTGCTCAGGCTCAAGTACAGTG;3:49427369_CAA/C;3:49487292_C/CT	21
ENSG00000188315	C3orf62	3	49306035	49315342	-1	protein_coding	375341	C3orf62	0.00712465933483595	-1.950313785	11	11.88	3.329e-06	3:49552704_AT/A;3:48904123_C/CACTCTGTTGCTCAGGCTCAAGTACAGTG;3:49487292_C/CT;3:49427369_CAA/C;3:49446228_CT/C;3:48854758_CAATAAATAAATA/C	21
ENSG00000114316	USP4	3	49315264	49378145	-1	protein_coding	7375	USP4	6.20193619608728e-07	NA	41	9.802	9.201e-08	3:49552704_AT/A;3:48904123_C/CACTCTGTTGCTCAGGCTCAAGTACAGTG;3:49427369_CAA/C;3:49487292_C/CT;3:49446228_CT/C;3:48854758_CAATAAATAAATA/C;3:49528748_G/GT;3:49431028_CT/C	21
ENSG00000233276	GPX1	3	49394609	49396033	-1	protein_coding	2876	GPX1	0.00693165111693131	-0.616399091	15	13.18	3.524e-08	3:49528748_G/GT;3:49431028_CT/C;3:49552704_AT/A;3:48904123_C/CACTCTGTTGCTCAGGCTCAAGTACAGTG;3:49427369_CAA/C;3:49487292_C/CT	21
ENSG00000067560	RHOA	3	49396578	49450431	-1	protein_coding	387	RHOA	0.804697934205436	-0.430262742	78	16.24	5.085e-09	3:49552704_AT/A;3:48904123_C/CACTCTGTTGCTCAGGCTCAAGTACAGTG;3:49427369_CAA/C;3:49487292_C/CT;3:49528748_G/GT;3:49431028_CT/C;3:49446228_CT/C	21
ENSG00000145022	TCTA	3	49449639	49453908	1	protein_coding	6988	TCTA	0.0132648475524679	-0.59594101	23	16.24	5.085e-09	3:49552704_AT/A;3:48904123_C/CACTCTGTTGCTCAGGCTCAAGTACAGTG;3:49427369_CAA/C;3:49487292_C/CT;3:49528748_G/GT;3:49431028_CT/C;3:49446228_CT/C	21
ENSG00000145020	AMT	3	49454211	49460186	-1	protein_coding	275	AMT	0.000569475286585638	-0.022637077	24	16.24	5.085e-09	3:49552704_AT/A;3:48904123_C/CACTCTGTTGCTCAGGCTCAAGTACAGTG;3:49427369_CAA/C;3:49487292_C/CT;3:49528748_G/GT;3:49431028_CT/C;3:49446228_CT/C	21
ENSG00000145029	NICN1	3	49460379	49466759	-1	protein_coding	84276	NICN1	0.257245528868092	-1.087291051	22	13.86	1.438e-08	3:49528748_G/GT;3:49431028_CT/C;3:49552704_AT/A;3:48904123_C/CACTCTGTTGCTCAGGCTCAAGTACAGTG;3:49427369_CAA/C;3:49487292_C/CT	21
ENSG00000173402	DAG1	3	49506146	49573048	1	protein_coding	1605	DAG1	0.940921791331691	-0.838742424	81	19.42	1.481e-09	3:49552704_AT/A;3:48904123_C/CACTCTGTTGCTCAGGCTCAAGTACAGTG;3:49427369_CAA/C;3:49487292_C/CT;3:49528748_G/GT;3:49431028_CT/C;3:49446228_CT/C	21
ENSG00000164061	BSN	3	49591922	49708978	1	protein_coding	8927	BSN	0.999999992077176	-1.285114003	34	13.05	7.302e-10	3:49552704_AT/A;3:48904123_C/CACTCTGTTGCTCAGGCTCAAGTACAGTG;3:49487292_C/CT;3:49427369_CAA/C;3:49528748_G/GT;3:49431028_CT/C;3:49642946_AAT/A;3:49771995_T/G	21
ENSG00000173531	MST1	3	49721380	49726934	-1	protein_coding	4485	MST1	1.72735679966035e-10	0.158165154	3	8.191	7.633e-09	3:49771995_T/G	21
ENSG00000164068	RNF123	3	49726932	49758962	1	protein_coding	63891	RNF123	0.969714693858756	-0.46199081	11	14.91	5.218e-12	3:49771995_T/G;3:49749648_C/CA	21
ENSG00000176020	AMIGO3	3	49754267	49761349	-1	protein_coding	386724	AMIGO3	7.50516210752013e-06	NA	9	14.91	4.717e-12	3:49771995_T/G;3:49749648_C/CA	21
ENSG00000173540	GMPPB	3	49754277	49761384	-1	protein_coding	29925	GMPPB	8.24535896597197e-05	-0.65955402	9	14.91	4.717e-12	3:49771995_T/G;3:49749648_C/CA	21
ENSG00000176095	IP6K1	3	49761727	49823975	-1	protein_coding	9807	IP6K1	0.235179980766781	-2.10342675	27	11.01	3.16e-12	3:49771995_T/G	21
ENSG00000187492	CDHR4	3	49828165	49837268	-1	protein_coding	389118	CDHR4	0.0134739491219744	0.043609676	16	12.38	4.286e-12	3:49771995_T/G;3:49835648_G/GT	21
ENSG00000185614	FAM212A	3	49840687	49842463	1	protein_coding	389119	FAM212A	0.000589161385315042	NA	11	13.02	4.286e-12	3:49771995_T/G;3:49835648_G/GT	21
ENSG00000182179	UBA7	3	49842640	49851379	-1	protein_coding	7318	UBA7	2.68227797741532e-14	-0.315380801	12	13.02	4.286e-12	3:49771995_T/G;3:49835648_G/GT	21
ENSG00000183763	TRAIP	3	49866034	49894007	-1	protein_coding	10293	TRAIP	0.125103591601554	-0.132254904	13	14.54	4.872e-09	3:49771995_T/G	21
ENSG00000164076	CAMKV	3	49895421	49907655	-1	protein_coding	79012	CAMKV	0.996846171233152	-0.638322632	6	14.54	4.975e-09	3:49771995_T/G;3:50008623_T/TGGGAGGCAGAGGTTGCG	21
ENSG00000164078	MST1R	3	49924435	49941299	-1	protein_coding	4486	MST1R	1.6934911102813e-20	-0.377644955	2	0.062	5.243e-08	3:50008623_T/TGGGAGGCAGAGGTTGCG	21
ENSG00000228008	CTD-2330K9.3	3	49941278	49954370	1	protein_coding	NA	NA	NA	NA	2	1.153	4.841e-08	3:50008623_T/TGGGAGGCAGAGGTTGCG	21
ENSG00000164077	MON1A	3	49946302	49967606	-1	protein_coding	84315	MON1A	0.00636811048934964	-0.629673162	2	1.649	4.841e-08	3:50008623_T/TGGGAGGCAGAGGTTGCG	21
ENSG00000004534	RBM6	3	49977440	50137478	1	protein_coding	10180	RBM6	0.999999963583324	-0.685653183	19	10.56	6.143e-10	3:50008623_T/TGGGAGGCAGAGGTTGCG;3:50052867_T/A	21
ENSG00000003756	RBM5	3	50126341	50156454	1	protein_coding	10181	RBM5	0.999999469802352	-0.605888711	5	4.887	9.9e-09	3:50008623_T/TGGGAGGCAGAGGTTGCG;3:50149847_TAAAAAAAAAA/T	21
ENSG00000163931	TKT	3	53258723	53290068	-1	protein_coding	7086	TKT	0.0602834945523099	NA	32	12.98	5.743e-10	3:53286860_C/CT;3:53519770_C/CT	22
ENSG00000162290	DCP1A	3	53317447	53381654	-1	protein_coding	55802	DCP1A	0.943913887681161	NA	22	10.78	1.3e-09	3:53519770_C/CT;3:53286860_C/CT	22
ENSG00000157388	CACNA1D	3	53528683	53847760	1	protein_coding	776	CACNA1D	0.99999999998943	-0.375220334	20	18.57	3.902e-10	3:53519770_C/CT;3:53509780_G/GCT	22
ENSG00000114541	FRMD4B	3	69219141	69591734	-1	protein_coding	23150	FRMD4B	0.807013707732818	-0.177870421	51	18.83	1.194e-10	3:69412154_A/T;3:69412399_G/GT	23
ENSG00000121552	CSTA	3	122044091	122060819	1	protein_coding	1475	CSTA	0.000533613519559043	0.014977238	4	9.489	8.497e-09	3:122230827_T/TAAAGGGA	24
ENSG00000160124	CCDC58	3	122078438	122102078	-1	protein_coding	131076	CCDC58	0.0802761221198354	0.721001056	12	8.004	8.497e-09	3:122230827_T/TAAAGGGA	24
ENSG00000114023	FAM162A	3	122103023	122131181	1	protein_coding	26355	FAM162A	0.000629842253416895	-0.691762497	14	17.76	2.078e-08	3:122230827_T/TAAAGGGA	24
ENSG00000196981	WDR5B	3	122130715	122134882	-1	protein_coding	54554	WDR5B	5.46914499159414e-05	-0.954811676	4	17.76	2.344e-07	3:122230827_T/TAAAGGGA	24
ENSG00000114030	KPNA1	3	122140796	122233792	-1	protein_coding	3836	KPNA1	0.993000949687577	-0.603705885	43	17.76	5.454e-09	3:122230827_T/TAAAGGGA	24
ENSG00000138496	PARP9	3	122246771	122283424	-1	protein_coding	83666	PARP9	5.1404381489417e-06	-0.316478951	20	15.37	7.985e-09	3:122230827_T/TAAAGGGA	24
ENSG00000163840	DTX3L	3	122283085	122294050	1	protein_coding	151636	DTX3L	2.44159143785208e-05	0.946252557	9	15.37	2.553e-08	3:122230827_T/TAAAGGGA	24
ENSG00000173200	PARP15	3	122296449	122357894	1	protein_coding	165631	PARP15	2.70928333439315e-07	-0.258607965	1	9.38	4.833e-06	3:122230827_T/TAAAGGGA	24
ENSG00000177311	ZBTB38	3	141043055	141168634	1	protein_coding	253461	ZBTB38	0.97949144936684	-1.877995699	48	19.99	1.793e-09	3:141112859_CTT/C	25
ENSG00000197980	LEKR1	3	156543270	156763918	1	protein_coding	389170	LEKR1	NA	-0.029832928	46	17.02	4.168e-08	3:156607089_G/GA	26
ENSG00000075420	FNDC3B	3	171757418	172119455	1	protein_coding	64778	FNDC3B	0.999999985029909	0.614697127	119	21.6	1.38e-16	3:171759410_C/CT;3:171799136_C/CT;3:171771566_CA/C;3:171817715_C/CT;3:172129815_A/C;3:172126618_C/T	27:28
ENSG00000121853	GHSR	3	172162923	172166246	-1	protein_coding	2693	GHSR	0.0433453469862917	-0.292434846	3	5.592	9.64e-08	3:172129815_A/C	28
ENSG00000114450	GNB4	3	179116990	179169378	-1	protein_coding	59345	GNB4	0.629775083415026	0.695551805	12	8.796	1.64e-11	3:179173224_A/T	29
ENSG00000138668	HNRNPD	4	83273651	83295656	-1	protein_coding	3184	HNRNPD	0.957344185404364	-0.414862452	46	15.86	1.387e-08	4:83254647_T/TA	31
ENSG00000071205	ARHGAP10	4	148653214	148993931	1	protein_coding	79658	ARHGAP10	1.21711064000628e-10	NA	28	12.65	1.457e-12	4:148974602_T/C;4:148981178_C/CGA	32
ENSG00000151623	NR3C2	4	148999913	149365850	-1	protein_coding	4306	NR3C2	0.925088552607185	-1.464439612	72	14.96	6.017e-11	4:149223554_A/AGGT	32
ENSG00000164309	CMYA5	5	78985700	79096063	1	protein_coding	202333	CMYA5	3.80676086686769e-43	-0.044189415	7	24.7	4.447e-08	5:79038927_T/C	34
ENSG00000146021	KLHL3	5	136953189	137071779	-1	protein_coding	26249	KLHL3	0.924154761446343	-1.185811583	53	15.65	3.856e-19	5:137000719_T/C;5:136979043_CA/C;5:137003688_C/CTGTACAAG;5:137311226_CCA/C;5:137006660_C/CA;5:137208912_TA/T	37
ENSG00000177733	HNRNPA0	5	137087075	137090039	-1	protein_coding	10949	HNRNPA0	0.863701458346368	-1.100903395	11	12.63	7.474e-16	5:137003688_C/CTGTACAAG;5:137208912_TA/T;5:137311226_CCA/C	37
ENSG00000120729	MYOT	5	137203480	137223540	1	protein_coding	9499	MYOT	2.64170747311334e-05	-0.020030859	20	16.3	9.023e-20	5:137311226_CCA/C;5:137003688_C/CTGTACAAG;5:137208912_TA/T;5:137338521_AT/A;5:137399078_AT/A	37
ENSG00000078795	PKD2L2	5	137223657	137278436	1	protein_coding	27039	PKD2L2	3.49693117527093e-07	-0.563262342	73	18.75	1.417e-17	5:137338521_AT/A;5:137003688_C/CTGTACAAG;5:137208912_TA/T;5:137399078_AT/A;5:137311226_CCA/C;5:137237100_GA/G;5:137242459_TG/T;5:137245227_ATT/A;5:137290308_AT/A;5:137398653_T/TA;5:137306635_C/G;5:137254533_C/CT;5:137256445_T/TA	37
ENSG00000031003	FAM13B	5	137273649	137387650	-1	protein_coding	51306	FAM13B	0.900071909481818	-0.636483829	179	19.02	2.788e-22	5:137338521_AT/A;5:137290308_AT/A;5:137398653_T/TA;5:137245227_ATT/A;5:137306635_C/G;5:137399078_AT/A;5:137311226_CCA/C;5:137208912_TA/T;5:137290229_A/G;5:137341152_AT/A;5:137395721_C/CT;5:137397539_C/CT	37
ENSG00000061492	WNT8A	5	137419581	137428054	1	protein_coding	7478	WNT8A	0.875728925683611	0.243770852	19	16.1	1.879e-17	5:137338521_AT/A;5:137306635_C/G;5:137399078_AT/A;5:137208912_TA/T;5:137311226_CCA/C;5:137430356_C/CA;5:137290308_AT/A;5:137245227_ATT/A	37
ENSG00000112981	NME5	5	137450866	137475132	-1	protein_coding	8382	NME5	0.570640716006077	-0.270676887	45	15.73	4.276e-14	5:137306635_C/G;5:137338521_AT/A;5:137482988_A/AAT;5:137541385_GA/G;5:137591919_T/TA;5:137620088_AT/A;5:137450295_C/CA;5:137531260_TATATA/T;5:137570428_T/TACAC;5:137607596_T/G;5:137823225_T/C;5:137588937_C/T	37
ENSG00000112983	BRD8	5	137475455	137514675	-1	protein_coding	10902	BRD8	0.000590819287003113	0.045427	46	15.73	4.276e-14	5:137482988_A/AAT;5:137541385_GA/G;5:137591919_T/TA;5:137620088_AT/A;5:137570428_T/TACAC;5:137450295_C/CA;5:137531260_TATATA/T;5:137607596_T/G;5:137823225_T/C;5:137588937_C/T	37
ENSG00000112984	KIF20A	5	137514408	137523404	1	protein_coding	10112	KIF20A	1.91703489767524e-08	0.043381979	22	10.28	3.017e-14	5:137450295_C/CA;5:137531260_TATATA/T;5:137570428_T/TACAC;5:137607596_T/G;5:137823225_T/C;5:137588937_C/T;5:137482988_A/AAT;5:137541385_GA/G;5:137591919_T/TA;5:137620088_AT/A	37
ENSG00000094880	CDC23	5	137523339	137549032	-1	protein_coding	8697	CDC23	0.999307693129197	-0.645530886	37	12.36	3.017e-14	5:137482988_A/AAT;5:137541385_GA/G;5:137591919_T/TA;5:137620088_AT/A;5:137450295_C/CA;5:137531260_TATATA/T;5:137570428_T/TACAC;5:137607596_T/G;5:137823225_T/C;5:137588937_C/T;5:137338521_AT/A	37
ENSG00000146013	GFRA3	5	137588068	137610360	-1	protein_coding	2676	GFRA3	0.0290609621761813	-0.097246237	48	13.91	1.675e-10	5:137578598_G/A;5:137450295_C/CA;5:137482988_A/AAT;5:137541385_GA/G;5:137591919_T/TA;5:137620088_AT/A;5:137588937_C/T;5:137607596_T/G	37
ENSG00000158402	CDC25C	5	137620954	137674044	-1	protein_coding	995	CDC25C	3.00948392905045e-08	-0.356715547	36	11.48	2.1e-09	5:137591919_T/TA;5:137620088_AT/A;5:137482988_A/AAT;5:137450295_C/CA;5:137531260_TATATA/T;5:137823225_T/C;5:137717651_CT/C;5:137570428_T/TACAC	37
ENSG00000120709	FAM53C	5	137667624	137685416	1	protein_coding	51307	FAM53C	0.639249208225445	-0.370563952	14	21	2.1e-09	5:137591919_T/TA;5:137620088_AT/A;5:137450295_C/CA;5:137717651_CT/C;5:137531260_TATATA/T;5:137570428_T/TACAC;5:137823225_T/C	37
ENSG00000120733	KDM3B	5	137688285	137772717	1	protein_coding	51780	KDM3B	0.999999999078234	0.066118433	52	21	1.343e-09	5:137717651_CT/C;5:137620088_AT/A;5:137591919_T/TA;5:137787292_CCTCAATGAT/C;5:137739366_C/CA;5:137531260_TATATA/T;5:137570428_T/TACAC;5:137823225_T/C;5:137450295_C/CA;5:137588937_C/T	37
ENSG00000132563	REEP2	5	137774706	137782658	1	protein_coding	51308	REEP2	0.876388829269941	0.126709192	32	17.49	1.343e-09	5:137588937_C/T;5:137787292_CCTCAATGAT/C;5:137739366_C/CA;5:137591919_T/TA;5:137620088_AT/A;5:137531260_TATATA/T;5:137570428_T/TACAC;5:137823225_T/C;5:137717651_CT/C	37
ENSG00000120738	EGR1	5	137801179	137805004	1	protein_coding	1958	EGR1	0.674344947164404	-0.140243773	8	11.04	7.574e-08	5:137531260_TATATA/T;5:137823225_T/C;5:137787292_CCTCAATGAT/C	37
ENSG00000113580	NR3C1	5	142657496	142815077	-1	protein_coding	2908	NR3C1	0.311618465710419	NA	37	15.33	1.8e-09	5:142627256_T/TTGGA	38
ENSG00000164463	CREBRF	5	172483355	172566291	1	protein_coding	153222	CREBRF	0.998406138401379	-2.591003679	109	15.85	1.672e-13	5:172487866_C/G;5:172475613_A/G;5:172583611_C/CT;5:172523457_CCCCTCTCCT/C;5:172492673_T/TC;5:172501304_C/CA;5:172551922_CT/C;5:172561294_C/T	39
ENSG00000113734	BNIP1	5	172571445	172591390	1	protein_coding	662	BNIP1	0.00143692768334693	-0.218655026	35	15.23	1.028e-13	5:172583611_C/CT;5:172523457_CCCCTCTCCT/C;5:172492673_T/TC;5:172617420_AT/A	39
ENSG00000183072	NKX2-5	5	172659112	172662360	-1	protein_coding	1482	NKX2-5	0.858647741285937	-0.208159618	19	18.15	3.855e-21	5:172645265_C/T;5:172653978_C/CT;5:172643468_GC/G;5:172644017_C/T;5:172670611_C/CT;5:172675053_C/G	39
ENSG00000096696	DSP	6	7541808	7586950	1	protein_coding	1832	DSP	0.999901542789998	NA	3	10.79	2.413e-08	6:7538279_G/C	40
ENSG00000124772	CPNE5	6	36708552	36807778	-1	protein_coding	57699	CPNE5	0.0778897502698332	NA	20	8.08	5.917e-16	6:36775030_A/G;6:36782951_C/CA;6:36804187_A/G;6:36848369_G/GATAAA;6:36817113_A/G	42
ENSG00000137168	PPIL1	6	36822603	36842800	-1	protein_coding	51645	PPIL1	0.013003975971324	-1.130165742	19	13.12	5.917e-16	6:36848369_G/GATAAA;6:36775030_A/G;6:36817113_A/G;6:36873787_T/G	42
ENSG00000198663	C6orf89	6	36839646	36896740	1	protein_coding	221477	C6orf89	8.22352243978553e-05	-0.064590723	27	13.12	1.037e-15	6:36848369_G/GATAAA;6:36817113_A/G;6:36873787_T/G;6:36879464_G/A	42
ENSG00000196376	SLC35F1	6	118228689	118638839	1	protein_coding	222553	SLC35F1	0.388506270158181	-0.358189883	255	16.29	6.404e-37	6:118518754_T/C;6:118528018_C/T;6:118547124_A/AC;6:118554135_G/GT;6:118537249_G/T;6:118532368_G/C;6:118533934_G/C;6:118547648_T/TACAC;6:118551502_C/CA;6:118625560_A/AAG;6:118677561_A/ATTAG;6:118653075_G/A;6:118933422_TA/T;6:118610131_G/A;6:118559658_T/A;6:118559589_AAAT/A;6:118607968_T/TTG;6:118879229_G/A;6:118618906_TATATATATATA/T;6:118609176_T/TTG;6:118570514_A/G;6:118571519_C/T;6:118695296_C/T…	43
ENSG00000111860	CEP85L	6	118781935	119031238	-1	protein_coding	387119	CEP85L	0.00496390705689714	0.298569554	532	16.19	6.693e-37	6:118714230_C/CAA;6:118812403_T/C;6:118723322_T/TA;6:118931224_T/TA;6:118812359_T/C;6:118819758_TA/T;6:118618906_TATATATATATA/T;6:118921964_T/TAA;6:118914846_TA/T;6:118914450_T/C;6:118907053_C/T;6:118864074_A/AC;6:118653075_G/A;6:118933422_TA/T;6:118695296_C/T;6:118727291_T/C;6:118824994_C/CA;6:118826572_CAAAAAAAAAAA/C;6:118748970_C/G;6:118547124_A/AC;6:118876588_C/CA;6:118879229_G/A;6:118649223_…	43
ENSG00000198523	PLN	6	118869461	118881893	1	protein_coding	5350	PLN	0.111194228566321	-0.123959201	61	11.74	1.32e-33	6:118714230_C/CAA;6:118812359_T/C;6:118819758_TA/T;6:118618906_TATATATATATA/T;6:118921964_T/TAA;6:118914846_TA/T;6:118914450_T/C;6:118812403_T/C;6:118907053_C/T;6:118723322_T/TA;6:118931224_T/TA;6:118864074_A/AC;6:118933422_TA/T;6:118695296_C/T;6:118876588_C/CA;6:118879229_G/A;6:118649223_C/T;6:118653075_G/A;6:118547124_A/AC	43
ENSG00000146350	TBC1D32	6	121400640	121655891	-1	protein_coding	221322	TBC1D32	1.35030437532423e-12	0.703929775	359	27.3	3.326e-08	6:121603628_A/ATTTTAAGATGAAAG	44
ENSG00000152661	GJA1	6	121756838	121770873	1	protein_coding	2697	GJA1	0.215546849622465	-0.621211221	73	20.2	5.822e-31	6:121760057_CT/C;6:121747462_AG/A;6:121747463_G/A;6:121735545_T/C;6:121766728_G/GA;6:121762233_T/C;6:121773684_C/A;6:121769905_A/AT;6:121735015_C/A;6:121788731_C/T;6:121780288_T/TAC;6:121783694_C/A;6:121776131_CTTTTTTTT/C;6:121780212_T/A	44
ENSG00000127928	GNGT1	7	93220885	93540577	1	protein_coding	2792	GNGT1	0.276892736896177	0.237481529	52	12.68	7.132e-23	7:93530510_C/T;7:93533839_T/C;7:93549363_G/C;7:93541369_T/TA;7:93539158_GA/G;7:93546312_C/CTG	45
ENSG00000127920	GNG11	7	93551011	93557922	1	protein_coding	2791	GNG11	0.163792461884714	0.21091005	51	12.68	7.132e-23	7:93549363_G/C;7:93541369_T/TA;7:93533839_T/C;7:93546312_C/CTG;7:93569920_T/TA;7:93559521_C/T	45
ENSG00000160870	CYP3A7	7	99302660	99332819	-1	protein_coding	1551	CYP3A7	2.92836029852247e-07	0.4325473	1	3.356	0.009373	7:100261913_TCTGA/T	46
ENSG00000166529	ZSCAN21	7	99647390	99662661	1	protein_coding	7589	ZSCAN21	1.70973909902822e-11	-0.4550104	1	0.858	5.455e-05	7:99843724_CT/C	46
ENSG00000166526	ZNF3	7	99661656	99680171	-1	protein_coding	7551	ZNF3	0.0089610568357088	-0.567527318	1	0.858	5.455e-05	7:99843724_CT/C	46
ENSG00000166508	MCM7	7	99690351	99699563	-1	protein_coding	4176	MCM7	1.4578327477307e-13	NA	1	3.482	0.0008961	7:100054937_ATTC/A	46
ENSG00000221838	AP4M1	7	99699172	99707968	1	protein_coding	9179	AP4M1	2.36166196366206e-11	-0.192648616	1	3.482	0.0008961	7:100054937_ATTC/A	46
ENSG00000106290	TAF6	7	99704693	99717464	-1	protein_coding	6878	TAF6	0.00067416521660161	0.183086349	3	3.67	0.0008961	7:100054937_ATTC/A;7:99843724_CT/C	46
ENSG00000166997	CNPY4	7	99717236	99723134	1	protein_coding	245812	CNPY4	3.6762305295632e-09	-0.690871578	3	3.836	0.001035	7:99843724_CT/C	46
ENSG00000214309	MBLAC1	7	99724317	99726118	1	protein_coding	255374	MBLAC1	0.313958463301017	-0.58280557	5	3.836	0.001022	7:99843724_CT/C	46
ENSG00000188186	LAMTOR4	7	99746530	99753567	1	protein_coding	389541	LAMTOR4	0.0256870248906026	-0.130437112	3	11.1	2.01e-05	7:99843724_CT/C;7:100054937_ATTC/A	46
ENSG00000146826	C7orf43	7	99752043	99756338	-1	protein_coding	55262	C7orf43	0.300413006639945	-0.279415928	3	11.1	0.0006488	7:100054937_ATTC/A;7:99843724_CT/C	46
ENSG00000197093	GAL3ST4	7	99756867	99766373	-1	protein_coding	79690	GAL3ST4	3.81535057360793e-10	-1.045855696	5	13.62	1.125e-06	7:99843724_CT/C	46
ENSG00000213420	GPC2	7	99767229	99774995	-1	protein_coding	221914	GPC2	0.307395086157098	-0.493776632	17	13.62	6.473e-07	7:99843724_CT/C	46
ENSG00000066923	STAG3	7	99775186	99819111	1	protein_coding	10734	STAG3	1.10348940584416e-06	-0.496377292	81	13.62	5.079e-07	7:99843724_CT/C;7:100261913_TCTGA/T	46
ENSG00000160844	GATS	7	99798283	99869855	-1	protein_coding	352954	GATS	0.000965025102116515	NA	66	13.39	8.097e-09	7:99843724_CT/C;7:100261913_TCTGA/T;7:100054937_ATTC/A	46
ENSG00000213413	PVRIG	7	99815864	99819113	1	protein_coding	79037	PVRIG	0.0010018919897152	0.083525111	44	13.39	5.079e-07	7:99843724_CT/C;7:100261913_TCTGA/T	46
ENSG00000214300	SPDYE3	7	99905325	99919819	1	protein_coding	441272	SPDYE3	0.825434138244106	-0.496831659	2	0.896	9.955e-08	7:100054937_ATTC/A	46
ENSG00000121716	PILRB	7	99933737	99965356	1	protein_coding	29990	PILRB	3.36639654254602e-06	1.99630698	3	4.598	7.509e-08	7:100054937_ATTC/A;7:100092311_A/G	46
ENSG00000085514	PILRA	7	99965153	99997719	1	protein_coding	29992	PILRA	2.14141882603506e-08	-0.470534021	4	5.257	7.509e-08	7:100092311_A/G;7:100054937_ATTC/A	46
ENSG00000078487	ZCWPW1	7	99998449	100026615	-1	protein_coding	55063	ZCWPW1	1.15224577774625e-12	0.231575289	3	6.633	4.846e-08	7:100054937_ATTC/A	46
ENSG00000146834	MEPCE	7	100026413	100031741	1	protein_coding	56257	MEPCE	0.996809251755068	-0.251316416	1	1.641	2.209e-05	7:100054937_ATTC/A	46
ENSG00000160813	PPP1R35	7	100032905	100034188	-1	protein_coding	221908	PPP1R35	0.00198348749453857	-0.502506927	1	1.641	2.209e-05	7:100054937_ATTC/A	46
ENSG00000185955	C7orf61	7	100054238	100061894	-1	protein_coding	402573	C7orf61	0.0120812493963009	-0.327822648	1	0.233	1.27e-09	7:100054937_ATTC/A	46
ENSG00000166925	TSC22D4	7	100060982	100076902	-1	protein_coding	81628	TSC22D4	0.894817346966523	NA	1	0.233	1.27e-09	7:100054937_ATTC/A	46
ENSG00000166924	NYAP1	7	100081550	100092422	1	protein_coding	222950	NYAP1	0.990932129553248	NA	1	12.26	1.054e-09	7:100092311_A/G	46
ENSG00000106351	AGFG2	7	100136834	100165842	1	protein_coding	3268	AGFG2	0.00476446377841632	-1.649765322	4	22.3	3.446e-11	7:100121003_CA/C;7:100197866_G/A	46
ENSG00000077454	LRCH4	7	100169855	100183776	-1	protein_coding	4034	LRCH4	0.00017644288346698	-0.111755797	5	22.3	1.903e-11	7:100197866_G/A;7:100121003_CA/C;7:100373832_C/T	46
ENSG00000205307	SAP25	7	100169855	100171270	-1	protein_coding	100316904	SAP25	NA	NA	4	22.3	3.446e-11	7:100197866_G/A;7:100121003_CA/C;7:100373832_C/T	46
ENSG00000106336	FBXO24	7	100181605	100198740	1	protein_coding	26261	FBXO24	0.141279967523548	-0.052634453	7	22.3	1.903e-11	7:100197866_G/A;7:100121003_CA/C;7:100373832_C/T;7:100250044_CA/C	46
ENSG00000106333	PCOLCE	7	100199800	100205798	1	protein_coding	5118	PCOLCE	0.500664877958131	0.173330762	17	13.99	1.903e-11	7:100121003_CA/C;7:100197866_G/A;7:100250044_CA/C;7:100209284_C/T	46
ENSG00000106330	MOSPD3	7	100209725	100213007	1	protein_coding	64598	MOSPD3	0.00160694416950915	-0.798832371	24	13.99	2.272e-16	7:100250044_CA/C;7:100209284_C/T;7:100346498_AT/A;7:100271438_GCGC/G;7:100235458_A/AT;7:100254817_CT/C;7:100295010_A/AAGGACAAGGTTGTGTACTCC	46
ENSG00000106327	TFR2	7	100218039	100240402	-1	protein_coding	7036	TFR2	0.000139030759104317	-0.558362645	45	13.99	8.502e-23	7:100250044_CA/C;7:100209284_C/T;7:100346498_AT/A;7:100271438_GCGC/G;7:100235458_A/AT;7:100254817_CT/C;7:100295010_A/AAGGACAAGGTTGTGTACTCC	46
ENSG00000077080	ACTL6B	7	100240720	100254084	-1	protein_coding	51412	ACTL6B	0.987130694865973	-0.09804513	32	13.94	7.052e-25	7:100250044_CA/C;7:100254817_CT/C;7:100271438_GCGC/G;7:100235458_A/AT;7:100346498_AT/A;7:100261913_TCTGA/T	46
ENSG00000172354	GNB2	7	100271154	100276797	1	protein_coding	2783	GNB2	0.989239434673184	NA	32	17.36	4.352e-29	7:100250044_CA/C;7:100346498_AT/A;7:100261913_TCTGA/T;7:100271438_GCGC/G;7:100295010_A/AAGGACAAGGTTGTGTACTCC;7:100342492_G/A;7:100278980_T/TA;7:100299203_G/A	46
ENSG00000146830	GIGYF1	7	100277130	100287071	-1	protein_coding	64599	GIGYF1	0.978704811680111	1.432151846	28	17.36	3.942e-29	7:100271438_GCGC/G;7:100346498_AT/A;7:100250044_CA/C;7:100342492_G/A;7:100278980_T/TA;7:100295010_A/AAGGACAAGGTTGTGTACTCC;7:100299203_G/A	46
ENSG00000172336	POP7	7	100303676	100305118	1	protein_coding	10248	POP7	0.285660408621197	-0.206279383	30	13.79	3.942e-29	7:100295010_A/AAGGACAAGGTTGTGTACTCC;7:100271438_GCGC/G;7:100250044_CA/C;7:100346498_AT/A;7:100298164_G/GA;7:100299203_G/A	46
ENSG00000130427	EPO	7	100318423	100321323	1	protein_coding	2056	EPO	0.116862381941263	NA	22	13.79	3.734e-28	7:100295010_A/AAGGACAAGGTTGTGTACTCC;7:100346498_AT/A;7:100271438_GCGC/G;7:100316052_C/G	46
ENSG00000196411	EPHB4	7	100400187	100425121	-1	protein_coding	2050	EPHB4	0.989869332436591	NA	52	13.73	1.151e-22	7:100370445_GAA/G;7:100408900_T/TA;7:100432977_T/TA;7:100403862_T/A;7:100209284_C/T;7:100422481_T/G;7:100359117_C/T	46
ENSG00000146828	SLC12A9	7	100424442	100464631	1	protein_coding	56996	SLC12A9	2.37211122104682e-06	-0.497793774	60	21.7	3.62e-37	7:100408900_T/TA;7:100370445_GAA/G;7:100432977_T/TA;7:100422481_T/G;7:100455662_C/T;7:100501428_TA/T;7:100446121_A/AAAAT;7:100518458_C/T;7:100496639_A/AAT;7:100532540_T/C	46
ENSG00000087077	TRIP6	7	100464760	100471076	1	protein_coding	7205	TRIP6	0.659398351134913	0.410347017	32	21.7	1.622e-36	7:100455662_C/T;7:100518458_C/T;7:100501428_TA/T;7:100496639_A/AAT;7:100446121_A/AAAAT;7:100422481_T/G;7:100532540_T/C;7:100477445_A/G	46
ENSG00000087087	SRRT	7	100472733	100486285	1	protein_coding	51593	SRRT	0.982967889936454	-0.201776358	41	21.7	9.7e-37	7:100496639_A/AAT;7:100446121_A/AAAAT;7:100422481_T/G;7:100501428_TA/T;7:100532540_T/C;7:100518458_C/T;7:100477445_A/G;7:100492412_C/T	46
ENSG00000176125	UFSP1	7	100486346	100487339	-1	protein_coding	402682	UFSP1	0.00559926862470787	NA	29	18.9	1.522e-49	7:100518458_C/T;7:100501428_TA/T;7:100477445_A/G;7:100496639_A/AAT;7:100532540_T/C;7:100492412_C/T	46
ENSG00000087085	ACHE	7	100487615	100494594	-1	protein_coding	43	ACHE	0.996674942122373	NA	41	18.9	1.522e-49	7:100518458_C/T;7:100501428_TA/T;7:100496639_A/AAT;7:100532540_T/C;7:100492412_C/T	46
ENSG00000169894	MUC3A	7	100547187	100611118	1	protein_coding	4584	MUC3A	NA	NA	43	8.834	1.947e-26	7:100535848_AT/A;7:100540556_A/G;7:100553820_AT/A;7:100542028_CT/C;7:100611003_G/A;7:100532540_T/C;7:100550079_A/G;7:100610614_C/T;7:100611121_A/C;7:100614513_A/G;7:100614943_T/C;7:100618993_A/G;7:100663854_T/C	46
ENSG00000228273	MUC3A	7	100547257	100550424	1	protein_coding	4584	MUC3A	NA	NA	31	8.834	2.765e-22	7:100535848_AT/A;7:100540556_A/G;7:100553820_AT/A;7:100542028_CT/C;7:100611003_G/A;7:100532540_T/C;7:100550079_A/G	46
ENSG00000205277	MUC12	7	100612904	100662230	1	protein_coding	10071	MUC12	NA	0.023186655	14	6.902	1.947e-26	7:100610614_C/T;7:100550079_A/G;7:100611003_G/A;7:100611121_A/C;7:100614513_A/G;7:100614943_T/C;7:100618993_A/G;7:100663854_T/C	46
ENSG00000169876	MUC17	7	100663353	100702020	1	protein_coding	140453	MUC17	NA	0.793922925	12	6.904	4.604e-12	7:100663854_T/C;7:100261913_TCTGA/T;7:100717767_CT/C	46
ENSG00000169871	TRIM56	7	100728720	100735017	1	protein_coding	81844	TRIM56	0.0801579223006073	0.680757304	18	7.479	7.104e-08	7:100717767_CT/C;7:100759065_TTC/T;7:100663854_T/C	46
ENSG00000106366	SERPINE1	7	100770370	100782547	1	protein_coding	5054	SERPINE1	0.219519976967254	0.253058	22	17.08	1.717e-11	7:100759065_TTC/T;7:100784595_AT/A	46
ENSG00000106367	AP1S1	7	100797678	100804877	1	protein_coding	1174	AP1S1	0.52022703354864	NA	1	5.021	1.258e-09	7:100784595_AT/A	46
ENSG00000128581	RABL5	7	100956975	100965104	-1	protein_coding	64792	RABL5	0.525713723655738	0.44322993	1	4.229	NA	7:100261913_TCTGA/T	46
ENSG00000105976	MET	7	116312444	116438440	1	protein_coding	4233	MET	0.996412863765497	NA	37	22.2	2.543e-11	7:116432139_A/AT	47
ENSG00000198898	CAPZA2	7	116451124	116562103	1	protein_coding	830	CAPZA2	0.986605820644033	-0.272196005	47	22.2	2.751e-09	7:116432139_A/AT;7:116453279_CT/C	47
ENSG00000146809	ASB15	7	123207064	123277951	1	protein_coding	142685	ASB15	6.00806210432932e-08	-0.75131263	7	22.2	1.818e-07	7:123440559_A/G	48
ENSG00000170807	LMOD2	7	123295861	123304344	1	protein_coding	442721	LMOD2	0.00499630318196295	-0.12121869	7	11.33	5.735e-07	7:123440559_A/G	48
ENSG00000106299	WASL	7	123321989	123389121	-1	protein_coding	8976	WASL	0.961960486819179	-0.227237425	30	19.47	2.664e-08	7:123440559_A/G	48
ENSG00000128585	MKLN1	7	130794855	131181395	1	protein_coding	4289	MKLN1	0.999577504819181	-2.397402982	84	15.17	5.671e-28	7:130969771_C/T;7:130965408_AT/A;7:130971864_T/TCAAAA;7:130993349_CTT/C;7:130980127_A/G;7:130984762_G/A;7:131004382_G/C	49
ENSG00000128567	PODXL	7	131185021	131242976	-1	protein_coding	5420	PODXL	0.251078485785218	NA	21	4.285	9.348e-12	7:131192450_C/CA;7:131204793_T/C;7:131211266_G/GA	49
ENSG00000181072	CHRM2	7	136553416	136705002	1	protein_coding	1129	CHRM2	0.00587059361264825	0.134303781	50	14.26	8.482e-24	7:136560679_T/C;7:136564793_C/CT;7:136566533_A/G;7:136569416_T/C;7:136601907_CT/C;7:136638281_A/C;7:136595547_A/AGT;7:136656478_T/A;7:136642634_T/C;7:136622242_T/TAATA	50
ENSG00000130958	SLC35D2	9	99082988	99145992	-1	protein_coding	11046	SLC35D2	9.13442164129427e-05	-0.029155421	50	12.16	1.173e-06	9:99165257_C/CT	51
ENSG00000165244	ZNF367	9	99148223	99180611	-1	protein_coding	195828	ZNF367	0.802012369199828	-0.672293973	45	20.2	4.819e-08	9:99165257_C/CT	51
ENSG00000130956	HABP4	9	99212483	99253618	1	protein_coding	22927	HABP4	0.00493250468368015	-0.489070997	83	15.85	4.16e-06	9:99165257_C/CT	51
ENSG00000081377	CDC14B	9	99252523	99382112	-1	protein_coding	8555	CDC14B	0.576306678785861	-1.172857716	71	15.85	4.748e-06	9:99165257_C/CT	51
ENSG00000119487	MAPKAP1	9	128199672	128469513	-1	protein_coding	79109	MAPKAP1	0.999736598475665	-0.870988817	225	20.8	1.34e-18	9:128221686_C/T;9:128289343_TTTTG/T;9:128455969_T/C;9:128498594_C/T;9:128205977_T/C;9:128207431_G/C;9:128374937_TAAATAGAGGC/T;9:128391145_T/TCAA;9:128249894_T/TA;9:128253418_C/CA;9:128266159_CTTTTTTTTTTT/C;9:128298864_T/TATTCATTC;9:128455819_C/CAT;9:128455827_C/T;9:128475379_T/C	52
ENSG00000167081	PBX3	9	128509624	128729656	1	protein_coding	5090	PBX3	0.592665483652486	-0.360120744	187	22	9.22e-11	9:128475379_T/C;9:128498594_C/T	52
ENSG00000136944	LMX1B	9	129376722	129463311	1	protein_coding	4010	LMX1B	0.82273227003236	4.048289957	7	9.445	3.172e-06	9:129349654_CTG/C	53
ENSG00000165995	CACNB2	10	18429606	18830798	1	protein_coding	783	CACNB2	0.00182033784193924	-0.04239392	61	11.45	6.155e-09	10:18646118_C/A	54
ENSG00000197321	SVIL	10	29746267	30025710	-1	protein_coding	6840	SVIL	0.999399704010116	-0.110100822	27	11.14	6.368e-10	10:29821089_C/T	55
ENSG00000196932	TMEM26	10	63166401	63213208	-1	protein_coding	219623	TMEM26	1.73428388598308e-07	-0.427366598	46	13.45	4.728e-08	10:63174865_C/A	56
ENSG00000175274	TP53I11	11	44907454	44972840	-1	protein_coding	9537	TP53I11	0.0671742712713169	1.560068981	21	12.4	8.916e-11	11:44978052_C/CT;11:44974800_G/A	58
ENSG00000124920	MYRF	11	61520114	61555990	1	protein_coding	745	MYRF	0.999847803435962	-1.659589693	15	14.1	2.447e-26	11:61573684_T/C	59
ENSG00000134825	TMEM258	11	61535973	61560274	-1	protein_coding	746	TMEM258	0.000864646359600505	0.122739186	18	14.1	2.447e-26	11:61573684_T/C	59
ENSG00000168496	FEN1	11	61560109	61564716	1	protein_coding	2237	FEN1	3.47774227503768e-05	-0.45994024	17	14.1	2.032e-26	11:61573684_T/C;11:61602458_CCCA/C	59
ENSG00000134824	FADS2	11	61560452	61634826	1	protein_coding	9415	FADS2	0.990052486204972	-0.476245695	93	14.1	2.032e-26	11:61573684_T/C;11:61602458_CCCA/C;11:61591636_C/G;11:61625723_CA/C;11:61648649_AAATG/A	59
ENSG00000149485	FADS1	11	61567099	61596790	-1	protein_coding	3992	FADS1	0.383801126989728	-0.763752724	52	14.1	2.032e-26	11:61573684_T/C;11:61602458_CCCA/C;11:61591636_C/G	59
ENSG00000221968	FADS3	11	61640991	61659523	-1	protein_coding	3995	FADS3	0.0488722447276726	NA	12	13.45	4.521e-08	11:61625723_CA/C;11:61648649_AAATG/A	59
ENSG00000167994	RAB3IL1	11	61664773	61687741	-1	protein_coding	5866	RAB3IL1	0.000894540821499919	-0.364568465	4	13.45	2.434e-07	11:61625723_CA/C;11:61648649_AAATG/A	59
ENSG00000120457	KCNJ5	11	128761251	128790930	1	protein_coding	3762	KCNJ5	0.309232169469227	5.110272393	13	15.53	2.811e-10	11:128764570_G/A;11:128764922_G/A;11:128768938_C/T	60
ENSG00000174370	C11orf45	11	128769460	128775930	-1	protein_coding	219833	C11orf45	0.0137112878913203	1.365805783	13	15.53	2.811e-10	11:128764570_G/A;11:128764922_G/A;11:128768938_C/T	60
ENSG00000151067	CACNA1C	12	2079952	2802108	1	protein_coding	775	CACNA1C	0.99999843310185	-0.35401516	24	15.89	2.802e-18	12:2178760_G/C;12:2180176_T/C	61
ENSG00000123096	SSPN	12	26274924	26452223	1	protein_coding	8082	SSPN	0.753322775232488	1.664137707	53	17.29	1.847e-11	12:26300199_G/GT;12:26345830_CCTA/C	63
ENSG00000110975	SYT10	12	33527173	33592754	-1	protein_coding	341359	SYT10	0.123246845459562	0.80269711	162	16.12	8.808e-38	12:33536228_AT/A;12:33598379_C/CATT;12:33523295_CATAT/C;12:33562791_A/AAGC;12:33513459_GT/G;12:33584754_G/A;12:33662742_T/TAA;12:33534137_T/C;12:33538179_C/T;12:33650716_G/A	64
ENSG00000139133	ALG10	12	34175216	34182629	1	protein_coding	84920	ALG10	0.00574913500300478	0.547975748	20	13.5	1.284e-18	12:33780794_C/CT;12:34132257_TACACACAC/T;12:34046622_CA/C;12:34413430_CA/C;12:34235958_AT/A;12:33950618_G/GT;12:34607083_C/A;12:33828500_G/A;12:34003726_A/G;12:34277395_TGG/T;12:34213547_G/T;12:34190698_CTG/C	64
ENSG00000175548	ALG10B	12	38710380	38717784	1	protein_coding	144245	ALG10B	0.000152772162093977	1.404988739	59	16.03	2.546e-10	12:38634365_A/T;12:38841444_T/C;12:39201326_T/G;12:38462570_CTT/C;12:38996779_AGT/A;12:39094041_C/CT;12:37917712_G/A;12:38791368_A/G	65
ENSG00000139117	CPNE8	12	39040624	39301232	-1	protein_coding	144402	CPNE8	0.07800427323508	0.519700771	163	12.92	2.949e-11	12:39201326_T/G;12:38791368_A/G;12:38996779_AGT/A;12:39094041_C/CT;12:38634365_A/T;12:38841444_T/C;12:38668242_T/TTTTTC	65
ENSG00000089225	TBX5	12	114791736	114846247	-1	protein_coding	6910	TBX5	0.991878563864068	-0.562004347	1	28	4.488e-12	12:114837349_C/A	67
ENSG00000165795	NDRG2	14	21484922	21539031	-1	protein_coding	57447	NDRG2	0.126597034289842	-0.622537479	16	22.5	7.888e-15	14:21545490_C/CT;14:21544274_T/C;14:21542766_A/G	68
ENSG00000165801	ARHGEF40	14	21538429	21558399	1	protein_coding	55701	ARHGEF40	7.1856790203222e-05	-0.609282628	26	22.5	7.888e-15	14:21545490_C/CT;14:21544274_T/C;14:21542766_A/G;14:21575607_A/T;14:21581976_CTTTTTTTTTT/C	68
ENSG00000165804	ZNF219	14	21558205	21572881	-1	protein_coding	51222	ZNF219	0.988717808247592	NA	21	22.1	4.854e-12	14:21542766_A/G;14:21545490_C/CT;14:21544274_T/C;14:21575607_A/T;14:21581976_CTTTTTTTTTT/C	68
ENSG00000232070	TMEM253	14	21567096	21571883	1	protein_coding	643382	TMEM253	NA	-0.199667326	15	22.1	4.854e-12	14:21545490_C/CT;14:21542766_A/G;14:21575607_A/T;14:21581976_CTTTTTTTTTT/C	68
ENSG00000215277	C14orf164	14	23654525	23742686	1	protein_coding	100507650	C14orf164	NA	0.733752219	3	9.736	4.22e-10	14:23842661_G/A	69
ENSG00000215271	HOMEZ	14	23741666	23768656	-1	protein_coding	57594	HOMEZ	0.342229011643787	-0.01768027	16	9.736	2.43e-10	14:23842661_G/A;14:23757540_T/C;14:23762136_A/T;14:23769136_G/T	69
ENSG00000235194	PPP1R3E	14	23764852	23772057	-1	protein_coding	90673	PPP1R3E	NA	-1.026305804	13	9.033	2.43e-10	14:23757540_T/C;14:23762136_A/T;14:23842661_G/A;14:23769136_G/T	69
ENSG00000129473	BCL2L2	14	23767999	23780968	1	protein_coding	599	BCL2L2	0.312495747576068	-0.977750341	12	22.2	2.43e-10	14:23757540_T/C;14:23762136_A/T;14:23842661_G/A;14:23769136_G/T;14:23904988_C/T	69
ENSG00000258643	BCL2L2-PABPN1	14	23776044	23794578	1	protein_coding	100529063	BCL2L2-PABPN1	0.425968450134784	-0.312286181	4	22.2	2.43e-10	14:23842661_G/A;14:23769136_G/T;14:23904988_C/T	69
ENSG00000100836	PABPN1	14	23790498	23795394	1	protein_coding	8106	PABPN1	0.599824569306877	-0.779201056	2	22.2	9.061e-09	14:23904988_C/T;14:23842661_G/A	69
ENSG00000268702	AL049829.1	14	23790839	23791484	-1	protein_coding	NA	NA	NA	NA	2	22.2	9.061e-09	14:23904988_C/T;14:23842661_G/A	69
ENSG00000092096	SLC22A17	14	23815515	23822121	-1	protein_coding	51310	SLC22A17	0.772286750668166	-0.404607542	20	23.9	1.017e-11	14:23842661_G/A;14:23858697_C/G;14:23832126_C/CT;14:23843939_CTTT/C;14:23841393_C/T	69
ENSG00000100842	EFS	14	23825611	23834961	-1	protein_coding	10278	EFS	2.44587050452523e-06	NA	34	23.9	1.655e-14	14:23842661_G/A;14:23858697_C/G;14:23832126_C/CT;14:23843939_CTTT/C;14:23841393_C/T	69
ENSG00000166090	IL25	14	23842018	23845612	1	protein_coding	64806	IL25	3.62722298351536e-06	0.281679729	35	20.2	2.758e-19	14:23832126_C/CT;14:23841393_C/T;14:23843939_CTTT/C;14:23842661_G/A;14:23847194_A/G;14:23848311_C/T;14:23904988_C/T	69
ENSG00000166091	CMTM5	14	23846017	23848981	1	protein_coding	116173	CMTM5	0.0600876421893113	-0.029334256	35	27	3.49e-21	14:23832126_C/CT;14:23841393_C/T;14:23843939_CTTT/C;14:23842661_G/A;14:23847194_A/G;14:23848311_C/T;14:23904988_C/T;14:23857351_G/A;14:23858697_C/G	69
ENSG00000197616	MYH6	14	23851199	23877486	-1	protein_coding	4624	MYH6	1.27598576115295e-17	-0.012414916	91	27	3.792e-85	14:23841393_C/T;14:23843939_CTTT/C;14:23842661_G/A;14:23847194_A/G;14:23848311_C/T;14:23904988_C/T;14:23857351_G/A;14:23858697_C/G;14:23860708_G/T;14:23865320_AAAAAAGAAG/A;14:23861811_A/G;14:23864741_CT/C;14:23883848_T/C;14:23868776_T/C;14:23867144_T/C;14:23867164_C/T;14:23888323_T/TG;14:23869806_A/G;14:23872666_T/C;14:23888183_C/T;14:23903952_C/G	69
ENSG00000092054	MYH7	14	23881947	23904927	-1	protein_coding	4625	MYH7	0.000145766291646031	0.105040433	75	23.6	1.889e-79	14:23883848_T/C;14:23872666_T/C;14:23865320_AAAAAAGAAG/A;14:23868776_T/C;14:23861811_A/G;14:23888323_T/TG;14:23869806_A/G;14:23888183_C/T;14:23903952_C/G;14:23901252_G/A;14:23900794_G/A;14:23897466_G/A;14:23904988_C/T;14:23907608_C/G	69
ENSG00000129460	NGDN	14	23938897	23979071	1	protein_coding	25983	NGDN	6.84417480572023e-07	0.09786612	67	16.26	2.149e-14	14:23904988_C/T;14:23922644_T/A;14:23933161_C/CT;14:23925142_TAA/T;14:23943246_CA/C;14:23907608_C/G;14:23949252_C/CA;14:23978024_A/G;14:23979028_A/ATGAATGTAGATCTCTT	69
ENSG00000136367	ZFHX2	14	23990066	24025401	-1	protein_coding	85446	ZFHX2	NA	0.593976143	1	16.26	0.0353	14:23979028_A/ATGAATGTAGATCTCTT	69
ENSG00000186469	GNG2	14	52292913	52446060	1	protein_coding	54331	GNG2	0.52377049107399	0.237916509	1	9.024	1.066e-05	14:52501027_A/AATT	70
ENSG00000087302	C14orf166	14	52456193	52471420	1	protein_coding	51637	C14orf166	0.666285715823714	-0.675114414	8	13.03	1.85e-06	14:52501027_A/AATT	70
ENSG00000087303	NID2	14	52471521	52535712	-1	protein_coding	22795	NID2	6.95346797158758e-07	-0.525301872	82	14.35	1.845e-08	14:52501027_A/AATT;14:52542565_CAT/C	70
ENSG00000182732	RGS6	14	72399156	73030654	1	protein_coding	9628	RGS6	0.801361182566502	NA	200	15.61	5.607e-32	14:72827914_AT/A;14:72826623_G/GT;14:72885471_G/C	71
ENSG00000133943	C14orf159	14	91526677	91691976	1	protein_coding	80017	C14orf159	2.06971538888579e-14	-0.369178734	53	9.843	6.056e-10	14:91584821_AC/A;14:91596665_A/T	73
ENSG00000066933	MYO9A	15	72114632	72410918	-1	protein_coding	4649	MYO9A	0.999991725771394	0.764084974	1	23.7	NA	15:72979944_C/CA	74
ENSG00000175202	HIGD2B	15	72968124	72978490	-1	protein_coding	123346	HIGD2B	0.0943807874236842	NA	8	8.211	4.563e-09	15:73074890_C/A;15:72979944_C/CA;15:73165347_T/TAGAGG	74
ENSG00000140463	BBS4	15	72978527	73030817	1	protein_coding	585	BBS4	0.000141017368072284	-0.237872216	46	13.76	8.186e-12	15:73074890_C/A;15:72979944_C/CA;15:73165347_T/TAGAGG;15:73098654_T/TTTTA;15:73017398_T/G	74
ENSG00000159322	ADPGK	15	73043710	73078187	-1	protein_coding	83440	ADPGK	0.0221562951088713	-0.299198617	23	14.76	5.036e-11	15:73165347_T/TAGAGG;15:73074890_C/A;15:73099539_C/T	74
ENSG00000067141	NEO1	15	73344051	73597547	1	protein_coding	4756	NEO1	0.99985462014738	-1.148995314	361	16.6	2.43e-25	15:73333008_C/T;15:73614119_CA/C;15:73409213_A/AT;15:73422649_G/GC;15:73374208_A/AT;15:73529492_T/TCTC;15:73620449_C/T;15:73364600_AT/A;15:73414439_CATT/C;15:73513152_A/C;15:73414472_A/ATATG;15:73441432_T/C;15:73613625_A/G;15:73280898_T/G;15:73603077_T/TTC;15:73619130_A/T;15:73573542_C/CA;15:73549606_T/TA;15:73604390_T/TTATA;15:73602878_C/T	74
ENSG00000138622	HCN4	15	73612200	73661605	-1	protein_coding	10021	HCN4	0.234597783260834	0.03183491	114	16.62	2.279e-33	15:73620449_C/T;15:73513152_A/C;15:73422649_G/GC;15:73604390_T/TTATA;15:73603077_T/TTC;15:73619130_A/T;15:73573542_C/CA;15:73602878_C/T;15:73414439_CATT/C;15:73614119_CA/C;15:73613625_A/G;15:73414472_A/ATATG;15:73441432_T/C;15:73364600_AT/A;15:73633672_G/A;15:73633410_GGT/G;15:73688728_T/C;15:73663239_G/A;15:73665945_G/GA;15:73687693_C/CT;15:72979944_C/CA;15:73666444_A/AGT	74
ENSG00000183324	C15orf60	15	73735499	73852355	1	protein_coding	283677	C15orf60	0.00343584386758435	0.367037844	2	7.381	4.59e-12	15:73801015_T/G	74
ENSG00000156642	NPTN	15	73852355	73926475	-1	protein_coding	27020	NPTN	0.9889178530056	-0.178686647	1	7.381	4.854e-09	15:73801015_T/G	74
ENSG00000103855	CD276	15	73976307	74006859	1	protein_coding	80381	CD276	2.0220262891725e-05	-0.410992286	2	1.499	3.498e-07	15:73801015_T/G	74
ENSG00000129038	LOXL1	15	74218330	74244478	1	protein_coding	4016	LOXL1	NA	-0.451256678	9	10.44	1.398e-07	15:74282833_G/GC	75
ENSG00000067221	STOML1	15	74275547	74286963	-1	protein_coding	9399	STOML1	5.52734629268276e-05	0.857567984	12	10.31	8.089e-09	15:74282833_G/GC	75
ENSG00000140464	PML	15	74287014	74340153	1	protein_coding	5371	PML	0.937511028933986	-0.437707586	9	10.31	8.089e-09	15:74282833_G/GC	75
ENSG00000133392	MYH11	16	15797029	15950890	-1	protein_coding	4629	MYH11	0.998956488496709	-0.001803748	141	14.43	7.856e-14	16:15897135_A/AT;16:15910650_C/CAA;16:15894454_TTGGA/T;16:15901583_A/G;16:15910743_G/A;16:15907992_TC/T	77
ENSG00000260869	AC002310.13	16	30545548	30569600	-1	protein_coding	NA	NA	NA	NA	1	3.648	2.985e-06	16:30619601_CT/C	78
ENSG00000169951	ZNF764	16	30565085	30569819	-1	protein_coding	92595	ZNF764	3.06788723152273e-08	-1.080368473	1	3.648	2.985e-06	16:30619601_CT/C	78
ENSG00000229809	ZNF688	16	30580667	30584055	-1	protein_coding	146542	ZNF688	7.08656311553746e-05	-0.833033538	4	3.871	1.148e-08	16:30619601_CT/C	78
ENSG00000197162	ZNF785	16	30585061	30597092	-1	protein_coding	146540	ZNF785	3.83915416323042e-14	-0.552378993	4	14.03	6.196e-09	16:30619601_CT/C	78
ENSG00000156853	ZNF689	16	30613879	30635333	-1	protein_coding	115509	ZNF689	0.318737330058287	-1.684297449	5	9.996	2.997e-10	16:30619601_CT/C;16:30705545_CT/C	78
ENSG00000156858	PRR14	16	30662038	30667761	1	protein_coding	78994	PRR14	0.258591291316777	NA	4	22.9	3.863e-07	16:30619601_CT/C;16:30705545_CT/C	78
ENSG00000156860	FBRS	16	30669752	30682135	1	protein_coding	64319	FBRS	0.981524681800076	NA	7	22.9	3.863e-07	16:30619601_CT/C;16:30705545_CT/C	78
ENSG00000080603	SRCAP	16	30709530	30755602	1	protein_coding	10847	SRCAP	0.999999997075562	-0.38291169	19	8.157	3.951e-08	16:30619601_CT/C;16:30705545_CT/C	78
ENSG00000156873	PHKG2	16	30759591	30772490	1	protein_coding	5261	PHKG2	0.0216344941814238	-1.163744696	4	9.074	4.214e-08	16:30619601_CT/C;16:30705545_CT/C	78
ENSG00000196118	C16orf93	16	30768744	30774031	-1	protein_coding	90835	C16orf93	8.00214162666554e-05	-0.754318822	3	9.074	4.214e-08	16:30619601_CT/C;16:30705545_CT/C	78
ENSG00000103549	RNF40	16	30773066	30787628	1	protein_coding	9810	RNF40	0.999994909279865	-1.913783614	6	9.074	3.739e-08	16:30619601_CT/C;16:30705545_CT/C	78
ENSG00000102870	ZNF629	16	30789778	30798523	-1	protein_coding	23361	ZNF629	0.992317751805668	-1.867570861	6	8.574	3.739e-08	16:30619601_CT/C;16:30705545_CT/C	78
ENSG00000099385	BCL7C	16	30844947	30906281	-1	protein_coding	9274	BCL7C	0.150443662576109	NA	38	9.983	1.533e-08	16:30619601_CT/C;16:30705545_CT/C;16:30969485_T/TG;16:30879450_G/GT	78
ENSG00000150281	CTF1	16	30907928	30914881	1	protein_coding	1489	CTF1	0.138254693826932	0.53203146	6	9.983	1.533e-08	16:30969485_T/TG	78
ENSG00000099364	FBXL19	16	30934376	30960104	1	protein_coding	54620	FBXL19	0.982522202972825	NA	6	23.1	9.161e-09	16:30969485_T/TG	78
ENSG00000175938	ORAI3	16	30960387	30967782	1	protein_coding	93129	ORAI3	0.0109506896081293	-0.705290536	2	9.448	9.161e-09	16:30969485_T/TG	78
ENSG00000099381	SETD1A	16	30968615	30996437	1	protein_coding	9739	SETD1A	0.999996231355084	-0.894969313	1	9.448	9.161e-09	16:30969485_T/TG	78
ENSG00000103507	BCKDK	16	31117428	31124110	1	protein_coding	10295	BCKDK	0.00580435804002904	-0.219604635	9	11.21	2.842e-06	16:30969485_T/TG	78
ENSG00000103510	KAT8	16	31127075	31142714	1	protein_coding	84148	KAT8	0.912576387976251	0.037392946	10	11.21	2.842e-06	16:30969485_T/TG	78
ENSG00000052344	PRSS8	16	31142756	31147083	-1	protein_coding	5652	PRSS8	0.00338430962613161	-0.481580649	7	14.24	1.932e-05	16:30969485_T/TG	78
ENSG00000178226	PRSS36	16	31150246	31161415	-1	protein_coding	146547	PRSS36	4.42359099895437e-13	-0.151362733	3	14.24	1.932e-05	16:30969485_T/TG	78
ENSG00000103479	RBL2	16	53467889	53525561	1	protein_coding	5934	RBL2	0.957797035589511	-0.46696087	65	14.14	3.337e-10	16:53440590_CTT/C;16:53453055_CA/C	79
ENSG00000166971	AKTIP	16	53524952	53538323	-1	protein_coding	64400	AKTIP	0.788012645511726	-0.341576304	20	7.674	3.337e-10	16:53440590_CTT/C;16:53453055_CA/C	79
ENSG00000140937	CDH11	16	64977656	65160015	-1	protein_coding	1009	CDH11	0.999267144964547	2.033343368	123	25.1	3.492e-11	16:65101981_GGA/G;16:64988854_A/AT;16:65098872_G/A;16:65184288_T/G	80
ENSG00000109099	PMP22	17	15133095	15168643	-1	protein_coding	5376	PMP22	0.833150051663147	-0.052065402	2	16.26	7e-15	17:15134006_C/T	81
ENSG00000133030	MPRIP	17	16945859	17120993	1	protein_coding	23164	MPRIP	0.870658011638398	2.681129543	37	12.12	2.58e-11	17:17126736_T/TCTGC;17:17124167_C/T	82
ENSG00000179598	PLD6	17	17104309	17109629	-1	protein_coding	201164	PLD6	0.0754626037619383	1.008621179	17	10.73	2.898e-08	17:17126736_T/TCTGC;17:17124167_C/T	82
ENSG00000264187	RP11-45M22.4	17	17105963	17140499	-1	protein_coding	NA	NA	NA	NA	71	13.07	2.58e-11	17:17126736_T/TCTGC;17:17124167_C/T	82
ENSG00000154803	FLCN	17	17115526	17140502	-1	protein_coding	201163	FLCN	0.958489798196264	2.169618942	71	13.07	2.58e-11	17:17126736_T/TCTGC;17:17124167_C/T	82
ENSG00000141030	COPS3	17	17150141	17184607	-1	protein_coding	8533	COPS3	0.992904074102341	-0.360520031	52	17.65	1.9e-10	17:17126736_T/TCTGC;17:17124167_C/T	82
ENSG00000134775	FHOD3	18	33877677	34360018	1	protein_coding	80206	FHOD3	0.997517122779082	NA	123	21.5	9.276e-17	18:34214790_T/TAAAG;18:34232657_G/A;18:34267369_C/T;18:34289285_G/T	83
ENSG00000150477	KIAA1328	18	34409069	34812135	1	protein_coding	57536	KIAA1328	6.0725380486659e-05	-0.427348642	1	1.395	9.786e-05	18:34267369_C/T	83
ENSG00000131196	NFATC1	18	77155856	77289325	1	protein_coding	4772	NFATC1	0.969219887746034	0.750395595	12	11.92	4.158e-08	18:77156174_G/A	84
ENSG00000105270	CLIP3	19	36505562	36524245	-1	protein_coding	25999	CLIP3	0.99856772100268	-0.574160772	4	15.94	1.729e-08	19:36535971_C/CTTTA	85
ENSG00000161277	THAP8	19	36525887	36545664	-1	protein_coding	199745	THAP8	0.00063975214571545	-1.559873069	12	15.94	7.2e-10	19:36535971_C/CTTTA	85
ENSG00000075702	WDR62	19	36545783	36596008	1	protein_coding	284403	WDR62	3.70153772737001e-13	-0.522823307	38	11.29	7.2e-10	19:36535971_C/CTTTA	85
ENSG00000105261	OVOL3	19	36602104	36604613	1	protein_coding	728361	OVOL3	NA	NA	17	14.18	2.672e-09	19:36535971_C/CTTTA	85
ENSG00000105258	POLR2I	19	36604612	36606248	-1	protein_coding	5438	POLR2I	0.0541602779086594	0.003743178	16	14.18	2.672e-09	19:36535971_C/CTTTA	85
ENSG00000105254	TBCB	19	36605191	36616849	1	protein_coding	1155	TBCB	0.405521802570773	0.114289598	17	14.18	2.672e-09	19:36535971_C/CTTTA	85
ENSG00000126247	CAPNS1	19	36630477	36641255	1	protein_coding	826	CAPNS1	0.000124379798692998	0.007584445	2	1.664	2.536e-06	19:36535971_C/CTTTA	85
ENSG00000178982	EIF3K	19	39109735	39127595	1	protein_coding	27335	EIF3K	0.00233163486953566	-0.013509413	1	2.195	4.9e-12	19:39246976_G/A	86
ENSG00000130402	ACTN4	19	39138289	39222223	1	protein_coding	81	ACTN4	0.999989804555774	NA	61	19.33	1.449e-12	19:39246976_G/A	86
ENSG00000182472	CAPN12	19	39220827	39260544	-1	protein_coding	147968	CAPN12	7.47956767719308e-20	0.388153081	24	8.191	9.873e-13	19:39246976_G/A	86
ENSG00000198959	TGM2	20	36756863	36794980	-1	protein_coding	7052	TGM2	4.86367266752489e-14	-0.256546178	2	8.17	1.99e-09	20:36784770_T/C	87
ENSG00000149633	KIAA1755	20	36838890	36889174	-1	protein_coding	85449	KIAA1755	2.32481835791205e-15	-0.321411082	102	33	6.92e-63	20:36829404_AT/A;20:36840716_C/CG;20:36834874_C/CT;20:36809169_C/A;20:36844881_C/A;20:36821082_T/G;20:36831704_CT/C;20:36842357_C/CT;20:36845738_C/T;20:36878130_T/TGGAGGGAG;20:36859711_G/A;20:36869005_G/A;20:36887855_GTA/G;20:36879969_CT/C;20:36887858_T/C;20:36897290_C/T;20:36905894_T/C;20:36886397_G/A;20:36897286_G/A	87
ENSG00000101425	BPI	20	36888551	36965907	1	protein_coding	671	BPI	8.85642713755215e-09	0.386009581	23	15.18	8.031e-19	20:36878130_T/TGGAGGGAG;20:36879969_CT/C;20:36887858_T/C;20:36897290_C/T;20:36905894_T/C;20:36886397_G/A;20:36887855_GTA/G;20:36897286_G/A	87
ENSG00000174407	C20orf166	20	61147660	61167971	1	protein_coding	128826	C20orf166	0.00010961460910826	NA	39	7.813	2.639e-11	20:61165192_T/C	88
ENSG00000169184	MN1	22	28144265	28197486	-1	protein_coding	4330	MN1	NA	-0.882923076	2	7.364	1.809e-10	22:28181044_CCACA/C	89
ENSG00000100196	KDELR3	22	38864067	38879452	1	protein_coding	11015	KDELR3	2.25894610398846e-06	NA	11	26.6	1.229e-15	22:39090868_CAA/C;22:39124912_C/T;22:39032775_CT/C;22:38931415_C/CCA;22:39077058_C/T;22:39115673_C/T	90
ENSG00000100201	DDX17	22	38879445	38903665	-1	protein_coding	10521	DDX17	NA	0.024145802	24	26.6	1.229e-15	22:39090868_CAA/C;22:39124912_C/T;22:39032775_CT/C;22:38931415_C/CCA;22:39077058_C/T;22:39115673_C/T;22:38898416_C/CA	90
ENSG00000100206	DMC1	22	38914954	38966291	-1	protein_coding	11144	DMC1	0.180759800545053	-0.729179549	36	11.84	2.08e-18	22:39090868_CAA/C;22:39124912_C/T;22:39032775_CT/C;22:38931415_C/CCA;22:39077058_C/T;22:39115673_C/T;22:38942299_G/GC	90
ENSG00000184949	FAM227A	22	38974125	39052634	-1	protein_coding	646851	FAM227A	NA	NA	163	11.84	2.697e-19	22:39090868_CAA/C;22:39124912_C/T;22:39077058_C/T;22:39032775_CT/C;22:38931415_C/CCA;22:39143336_C/CA;22:39009411_T/TATATA;22:38942299_G/GC;22:39115673_C/T	90
ENSG00000100211	CBY1	22	39052641	39069859	1	protein_coding	25776	CBY1	0.0274301810457834	-0.331846261	118	11.35	6.896e-17	22:39090868_CAA/C;22:39032775_CT/C;22:39124912_C/T;22:38931415_C/CCA;22:39143336_C/CA;22:39009411_T/TATATA;22:39070861_A/G;22:39077058_C/T	90
ENSG00000100216	TOMM22	22	39077953	39080818	1	protein_coding	56993	TOMM22	0.785832960017485	0.77218826	42	15.34	6.408e-17	22:39090868_CAA/C;22:39032775_CT/C;22:39124912_C/T;22:38931415_C/CCA;22:39070861_A/G;22:39077058_C/T	90
ENSG00000100221	JOSD1	22	39081548	39097561	-1	protein_coding	9929	JOSD1	0.319904564982739	-1.10562379	55	15.34	1.32e-19	22:39090868_CAA/C;22:39032775_CT/C;22:39124912_C/T;22:38931415_C/CCA;22:39077058_C/T;22:39143336_C/CA;22:39115673_C/T	90
ENSG00000100226	GTPBP1	22	39101728	39134304	1	protein_coding	9567	GTPBP1	0.996188561880383	-1.448189808	54	28.2	5.825e-17	22:39090868_CAA/C;22:39032775_CT/C;22:39124912_C/T;22:38931415_C/CCA;22:39143336_C/CA;22:39077058_C/T;22:39115673_C/T	90
ENSG00000100242	SUN2	22	39130730	39190148	-1	protein_coding	25777	SUN2	2.40833189817119e-07	0.072044695	51	28.2	3.291e-18	22:39090868_CAA/C;22:39032775_CT/C;22:39124912_C/T;22:38931415_C/CCA;22:39143336_C/CA;22:39077058_C/T;22:39115673_C/T;22:38942299_G/GC;22:39166352_C/T	90
ENSG00000100246	DNAL4	22	39174513	39190203	-1	protein_coding	10126	DNAL4	0.32342202050456	-0.725365404	6	11.76	2.076e-08	22:39166352_C/T	90

## Sheet: Table 13 genes_male
ensg	symbol	chr	start	end	strand	type	entrezID	HUGO	pLI	ncRVIS	posMapSNPs	posMapMaxCADD	minGwasP	IndSigSNPs	GenomicLocus
ENSG00000171608	PIK3CD	1	9711790	9789172	1	protein_coding	5293	PIK3CD	0.999984294919708	-0.320833153	1	16.61	0.03491	1:10357806_G/C	1
ENSG00000178585	CTNNBIP1	1	9908334	9970394	-1	protein_coding	56998	CTNNBIP1	0.0229867402741806	0.095235522	3	3.704	0.001018	1:10357806_G/C	1
ENSG00000162441	LZIC	1	9982173	10003465	-1	protein_coding	84328	LZIC	0.00197924734359642	-0.062751326	1	0.783	2.904e-06	1:10357806_G/C	1
ENSG00000173614	NMNAT1	1	10003486	10045559	1	protein_coding	64802	NMNAT1	0.22529193858776	-0.243544936	1	0.783	2.904e-06	1:10357806_G/C	1
ENSG00000162444	RBP7	1	10057264	10076078	1	protein_coding	116362	RBP7	0.408810205691644	-0.30637138	1	0.137	1.761e-05	1:10357806_G/C	1
ENSG00000130939	UBE4B	1	10092890	10241297	1	protein_coding	10277	UBE4B	0.999987413556799	-0.783380602	1	0.513	2.747e-05	1:10357806_G/C	1
ENSG00000054523	KIF1B	1	10270863	10441661	1	protein_coding	23095	KIF1B	0.999999999958917	-0.363654498	1	21.9	3.753e-08	1:10357806_G/C	1
ENSG00000142657	PGD	1	10458649	10480201	1	protein_coding	5226	PGD	0.968660462332331	-0.355214088	1	1.019	7.924e-06	1:10357806_G/C	1
ENSG00000175279	APITD1	1	10490159	10512210	1	protein_coding	378708	APITD1	0.00852090111528864	0.161004781	1	0.158	0.0001257	1:10357806_G/C	1
ENSG00000251503	APITD1-CORT	1	10490159	10512210	1	protein_coding	100526739	APITD1-CORT	0.00852090111528864	0.161004781	1	0.158	0.0001257	1:10357806_G/C	1
ENSG00000241563	CORT	1	10509776	10511959	1	protein_coding	1325	CORT	0.0098377909618654	-0.34286246	1	0.158	0.0001257	1:10357806_G/C	1
ENSG00000160049	DFFA	1	10516579	10532583	-1	protein_coding	1676	DFFA	0.00021837065189826	-1.848008585	2	2.481	3.126e-05	1:10357806_G/C	1
ENSG00000142655	PEX14	1	10532345	10690815	1	protein_coding	5195	PEX14	0.634568377657546	-0.549492539	4	2.95	3.126e-05	1:10357806_G/C	1
ENSG00000187147	RNF220	1	44870866	45117396	1	protein_coding	55182	RNF220	0.999277879441591	-0.541773845	13	21.7	7.864e-13	1:45012273_A/C;1:45005996_G/A;1:45052756_GT/G	2
ENSG00000116678	LEPR	1	65886248	66107242	1	protein_coding	3953	LEPR	0.999805342049916	0.927491771	1	1.707	NA	1:67054063_C/CA	3
ENSG00000184588	PDE4B	1	66258197	66840259	1	protein_coding	5142	PDE4B	0.709078616910536	-0.830512064	2	3.441	NA	1:67054063_C/CA	3
ENSG00000118473	SGIP1	1	66999066	67213982	1	protein_coding	84251	SGIP1	0.999651092711271	-0.315319262	283	20.3	1.504e-17	1:66991346_T/C;1:67054063_C/CA;1:66999215_G/GATAAT;1:67106584_C/T;1:67014816_A/ACCTG;1:67096607_A/G;1:66972125_C/T;1:67198419_C/CT;1:67239462_T/C	3
ENSG00000248458	AL139147.1	1	67131547	67142710	-1	protein_coding	NA	NA	NA	NA	26	16.95	7.157e-12	1:67054063_C/CA;1:67106584_C/T;1:67096607_A/G;1:66999215_G/GATAAT;1:66972125_C/T;1:67198419_C/CT;1:67239462_T/C	3
ENSG00000152760	TCTEX1D1	1	67218142	67244470	1	protein_coding	200132	TCTEX1D1	0.00642468214043671	-0.383982903	55	33	2.715e-11	1:67054063_C/CA;1:67198419_C/CT;1:67239462_T/C	3
ENSG00000172410	INSL5	1	67263424	67266939	-1	protein_coding	10022	INSL5	1.51756497878115e-05	-0.106569426	2	3.486	1.083e-07	1:67054063_C/CA;1:67239462_T/C	3
ENSG00000152763	WDR78	1	67278568	67390570	-1	protein_coding	79819	WDR78	7.87925768320976e-11	-0.824643235	2	36	NA	1:67054063_C/CA	3
ENSG00000198160	MIER1	1	67390578	67454302	1	protein_coding	57708	MIER1	0.96629546639685	-0.699336601	1	2.281	NA	1:67054063_C/CA	3
ENSG00000197721	CR1L	1	207818458	207911761	1	protein_coding	1379	CR1L	3.55709649735169e-15	0.116485807	11	10.17	2.236e-16	1:207846068_G/A;1:208015400_G/GT;1:207974388_A/C	5
ENSG00000117335	CD46	1	207925402	207968858	1	protein_coding	4179	CD46	0.000191603012709758	-0.601552178	27	8.191	4.171e-22	1:207974388_A/C;1:208015400_G/GT	5
ENSG00000174059	CD34	1	208057594	208084747	-1	protein_coding	947	CD34	0.00344956865429019	0.632374797	54	18.71	1.14e-13	1:208015400_G/GT;1:208053024_GT/G;1:208051872_A/AT;1:208050487_G/C;1:208053282_A/G;1:208058924_T/C;1:208129239_G/GTATGAC;1:208063100_G/GA;1:208093719_A/G	5
ENSG00000163032	VSNL1	2	17720393	17838285	1	protein_coding	7447	VSNL1	0.744967825012453	-0.390964731	22	11.12	2.998e-08	2:17771217_TTCCTGTTCCTTC/T	6
ENSG00000115211	EIF2B4	2	27587219	27593353	-1	protein_coding	8890	EIF2B4	0.832609528731968	-0.214235303	1	2.382	3.402e-07	2:27748992_AT/A	7
ENSG00000115234	SNX17	2	27593389	27599995	1	protein_coding	9784	SNX17	0.686180301198043	-0.681943317	1	2.382	3.402e-07	2:27748992_AT/A	7
ENSG00000163795	ZNF513	2	27600098	27603657	-1	protein_coding	130557	ZNF513	0.940738428263313	NA	1	2.382	3.402e-07	2:27748992_AT/A	7
ENSG00000115241	PPM1G	2	27604061	27632554	-1	protein_coding	5496	PPM1G	0.996010385533881	-0.482626092	1	2.382	3.402e-07	2:27748992_AT/A	7
ENSG00000084734	GCKR	2	27719709	27746554	1	protein_coding	2646	GCKR	3.58392509874806e-16	-0.155697744	18	13.22	7.439e-10	2:27748992_AT/A	7
ENSG00000233438	AC109829.1	2	27760253	27790011	1	protein_coding	NA	NA	NA	NA	5	8.041	5.739e-08	2:27748992_AT/A	7
ENSG00000115183	TANC1	2	159825146	160089170	1	protein_coding	85461	TANC1	0.140685896305883	0.47930907	34	12.48	3.09e-09	2:159969067_CT/C	8
ENSG00000079156	OSBPL6	2	179059208	179264160	1	protein_coding	114880	OSBPL6	0.999012303789089	NA	6	15.43	6.598e-28	2:179227287_G/A;2:179267654_T/C;2:179682997_T/G;2:179506790_A/T	9
ENSG00000180228	PRKRA	2	179296141	179316239	-1	protein_coding	8575	PRKRA	0.15454198723567	1.651720607	3	24.1	3.024e-21	2:179506790_A/T;2:179267654_T/C	9
ENSG00000204311	DFNB59	2	179316163	179326117	1	protein_coding	494513	DFNB59	1.07044413650742e-05	-0.002200315	3	24.1	3.024e-21	2:179506790_A/T;2:179267654_T/C	9
ENSG00000079150	FKBP7	2	179328391	179343327	-1	protein_coding	51661	FKBP7	3.15602385489856e-05	-1.117579202	2	24.1	3.126e-21	2:179506790_A/T;2:179267654_T/C	9
ENSG00000116095	PLEKHA3	2	179345195	179381189	1	protein_coding	65977	PLEKHA3	0.0229786985598172	-0.310485926	3	6.071	1.577e-29	2:179506790_A/T;2:179267654_T/C;2:179383730_C/G	9
ENSG00000155657	TTN	2	179390716	179695529	-1	protein_coding	7273	TTN	1.21111377105808e-32	-0.562314594	64	16.88	1.002e-33	2:179383730_C/G;2:179506790_A/T;2:179267654_T/C;2:179453429_G/A;2:179518911_TAGC/T;2:179621873_A/ACT;2:179839888_G/A;2:179647824_G/A;2:179647962_ATATAT/A;2:179687872_C/T;2:179725237_G/T;2:179672711_T/C;2:179696164_A/T;2:179682520_T/TCCTC;2:179682997_T/G;2:179693712_G/T;2:179747078_A/G;2:179753549_G/A;2:179732980_A/G;2:179704604_G/A	9
ENSG00000163492	CCDC141	2	179694484	179914813	-1	protein_coding	285025	CCDC141	1.4276211576785e-09	NA	189	27.3	2.822e-45	2:179696164_A/T;2:179682520_T/TCCTC;2:179687872_C/T;2:179647962_ATATAT/A;2:179647824_G/A;2:179693712_G/T;2:179747078_A/G;2:179753549_G/A;2:179732980_A/G;2:179704604_G/A;2:179839888_G/A;2:179755283_A/G;2:179725237_G/T;2:179749971_T/TAA;2:179758007_C/T;2:179747326_C/T;2:179777279_A/T;2:179754194_T/C;2:179767733_G/A;2:179849305_G/A;2:179757948_C/CT;2:179758552_A/G;2:179851061_T/A;2:179785422_TAC/T;2…	9
ENSG00000187231	SESTD1	2	179966419	180129517	-1	protein_coding	91404	SESTD1	0.989112552502484	-0.132646499	12	18.74	1.854e-10	2:180051411_ATT/A	9
ENSG00000064989	CALCRL	2	188207856	188313187	-1	protein_coding	10203	CALCRL	0.926324873613011	0.904925193	112	17.83	3.259e-13	2:188302053_A/AG;2:188190475_G/A	10
ENSG00000003436	TFPI	2	188328957	188430487	-1	protein_coding	7035	TFPI	0.0253229555895134	-0.447553866	70	19.04	8.196e-12	2:188302053_A/AG;2:188190475_G/A;2:188369293_GA/G	10
ENSG00000123992	DNPEP	2	220238268	220264744	-1	protein_coding	23549	DNPEP	0.000202595534805018	NA	10	10.56	2.081e-05	2:220294782_A/AG	11
ENSG00000175084	DES	2	220283099	220291461	1	protein_coding	1674	DES	0.00308243386387878	NA	32	22.1	2.871e-10	2:220294782_A/AG;2:220299541_G/T	11
ENSG00000072195	SPEG	2	220299568	220363009	1	protein_coding	10290	SPEG	0.999790421916053	-0.154311412	14	20.6	2.871e-10	2:220294782_A/AG;2:220299541_G/T	11
ENSG00000156966	B3GNT7	2	232260254	232265875	1	protein_coding	93010	B3GNT7	0.620845260079446	0.027386687	18	20.7	3.607e-09	2:232290285_G/GGAGT	12
ENSG00000151090	THRB	3	24158651	24536773	-1	protein_coding	7068	THRB	0.994541861187431	-1.119632523	27	9.684	4.712e-08	3:24462852_T/TA	13
ENSG00000185313	SCN10A	3	38738293	38835501	-1	protein_coding	6336	SCN10A	6.14214934293813e-26	-0.011373989	31	18.96	4.075e-08	3:38778618_T/C	14
ENSG00000213672	NCKIPSD	3	48701364	48723797	-1	protein_coding	51517	NCKIPSD	0.00713136165785669	-0.551018211	6	16.5	2.743e-06	3:48918007_CT/C;3:49002631_C/CA;3:49185006_TAA/T;3:49089017_GC/G;3:49511316_C/CT	15
ENSG00000068745	IP6K2	3	48725436	48777786	-1	protein_coding	51447	IP6K2	0.989457702873501	-0.392798697	35	16.5	9.168e-09	3:48918007_CT/C;3:49002631_C/CA;3:49185006_TAA/T;3:49089017_GC/G;3:49511316_C/CT;3:48822527_C/CT;3:49708803_TCAAA/T;3:49575913_G/GTAT	15
ENSG00000114302	PRKAR2A	3	48782030	48885279	-1	protein_coding	5576	PRKAR2A	0.983250575891508	-2.868402322	60	12.14	1.872e-10	3:49089017_GC/G;3:49511316_C/CT;3:48918007_CT/C;3:49002631_C/CA;3:49185006_TAA/T;3:48822527_C/CT;3:49708803_TCAAA/T;3:49575913_G/GTAT;3:48834103_G/GT	15
ENSG00000178537	SLC25A20	3	48894369	48936426	-1	protein_coding	788	SLC25A20	2.04566835698354e-07	-0.773546303	38	11.65	9.509e-12	3:48918007_CT/C;3:49002631_C/CA;3:49185006_TAA/T;3:49089017_GC/G;3:49511316_C/CT;3:49708803_TCAAA/T;3:49575913_G/GTAT	15
ENSG00000221883	ARIH2OS	3	48955221	48956818	-1	protein_coding	646450	ARIH2OS	0.437613435241329	-0.628345895	17	11.63	5.752e-09	3:49089017_GC/G;3:49511316_C/CT;3:48918007_CT/C;3:49002631_C/CA;3:49185006_TAA/T;3:49575913_G/GTAT;3:49708803_TCAAA/T	15
ENSG00000177479	ARIH2	3	48956254	49023815	1	protein_coding	10425	ARIH2	0.987412494790781	-1.699919822	53	12.89	6.585e-10	3:49089017_GC/G;3:49511316_C/CT;3:48918007_CT/C;3:49002631_C/CA;3:49185006_TAA/T;3:49575913_G/GTAT;3:49708803_TCAAA/T	15
ENSG00000178467	P4HTM	3	49027319	49044587	1	protein_coding	54681	P4HTM	0.0232749358306657	NA	14	13.56	2.228e-06	3:48918007_CT/C;3:49002631_C/CA;3:49185006_TAA/T;3:49089017_GC/G;3:49511316_C/CT;3:49708803_TCAAA/T	15
ENSG00000178252	WDR6	3	49044495	49053386	1	protein_coding	11180	WDR6	9.19647551585082e-07	-0.058949543	11	15.78	2.228e-06	3:49089017_GC/G;3:49511316_C/CT;3:48918007_CT/C;3:49002631_C/CA;3:49185006_TAA/T	15
ENSG00000178149	DALRD3	3	49052921	49059726	-1	protein_coding	55152	DALRD3	1.84813920683629e-05	0.072306759	6	15.78	2.228e-06	3:48918007_CT/C;3:49002631_C/CA;3:49185006_TAA/T;3:49089017_GC/G;3:49511316_C/CT	15
ENSG00000178057	NDUFAF3	3	49057892	49060928	1	protein_coding	25915	NDUFAF3	4.85972513641338e-05	-2.090068809	5	15.78	2.228e-06	3:48918007_CT/C;3:49002631_C/CA;3:49185006_TAA/T;3:49089017_GC/G;3:49511316_C/CT	15
ENSG00000178035	IMPDH2	3	49061758	49066841	-1	protein_coding	3615	IMPDH2	0.00135316628366044	-0.509342888	10	15.78	5.514e-10	3:48918007_CT/C;3:49002631_C/CA;3:49185006_TAA/T;3:49089017_GC/G;3:49511316_C/CT;3:49575913_G/GTAT	15
ENSG00000198218	QRICH1	3	49067140	49131796	-1	protein_coding	54870	QRICH1	0.996069748046578	-0.27929443	40	20.1	5.514e-10	3:49089017_GC/G;3:49511316_C/CT;3:48918007_CT/C;3:49002631_C/CA;3:49185006_TAA/T;3:49575913_G/GTAT;3:49078769_AAT/A;3:49708803_TCAAA/T;3:49117461_C/CA;3:49446228_CT/C	15
ENSG00000172053	QARS	3	49133365	49142553	-1	protein_coding	5859	QARS	8.78969829865226e-08	-0.634755548	13	20.1	9.418e-09	3:49089017_GC/G;3:49511316_C/CT;3:48918007_CT/C;3:49002631_C/CA;3:49185006_TAA/T;3:49575913_G/GTAT;3:49708803_TCAAA/T;3:49446228_CT/C	15
ENSG00000172046	USP19	3	49145479	49158371	-1	protein_coding	10869	USP19	0.999991981492882	-0.429632772	12	21.3	3.044e-06	3:48918007_CT/C;3:49002631_C/CA;3:49185006_TAA/T;3:49089017_GC/G;3:49575913_G/GTAT;3:49708803_TCAAA/T;3:49446228_CT/C;3:49511316_C/CT	15
ENSG00000172037	LAMB2	3	49158547	49170551	-1	protein_coding	3913	LAMB2	7.45006902753361e-11	-0.451081722	7	21.3	2.508e-06	3:49511316_C/CT;3:48918007_CT/C;3:49575913_G/GTAT;3:49002631_C/CA;3:49185006_TAA/T;3:49089017_GC/G;3:49446228_CT/C	15
ENSG00000177352	CCDC71	3	49199968	49203754	-1	protein_coding	64925	CCDC71	0.0169896394893115	NA	14	15.13	9.937e-08	3:49446228_CT/C;3:49575913_G/GTAT;3:49089017_GC/G;3:49444665_GTT/G;3:49708803_TCAAA/T;3:49511316_C/CT	15
ENSG00000185909	KLHDC8B	3	49209044	49213917	1	protein_coding	200942	KLHDC8B	0.010421420264697	-0.077352225	16	15.13	1.129e-06	3:49446228_CT/C;3:49575913_G/GTAT;3:49089017_GC/G;3:49444665_GTT/G;3:49511316_C/CT;3:49427369_CAA/C	15
ENSG00000236980	C3orf84	3	49215065	49229291	-1	protein_coding	646498	C3orf84	0.000221291799515334	0.059049684	26	15.24	2.139e-08	3:49575913_G/GTAT;3:49511316_C/CT;3:49427369_CAA/C;3:49446228_CT/C;3:49444665_GTT/G;3:49089017_GC/G	15
ENSG00000173421	CCDC36	3	49235861	49295537	1	protein_coding	339834	CCDC36	0.509348612076541	-0.452712817	46	15.24	2.139e-08	3:49511316_C/CT;3:49427369_CAA/C;3:49446228_CT/C;3:49575913_G/GTAT;3:49444665_GTT/G;3:49089017_GC/G;3:49521118_G/GT	15
ENSG00000225399	RP11-3B7.1	3	49297518	49298744	1	protein_coding	NA	NA	NA	NA	8	11.88	2.964e-07	3:49446228_CT/C;3:49575913_G/GTAT;3:49089017_GC/G;3:49444665_GTT/G;3:49511316_C/CT;3:49427369_CAA/C;3:49521118_G/GT	15
ENSG00000188315	C3orf62	3	49306035	49315342	-1	protein_coding	375341	C3orf62	0.00712465933483595	-1.950313785	14	11.88	5.464e-09	3:49521118_G/GT;3:49511316_C/CT;3:49427369_CAA/C;3:49446228_CT/C;3:49575913_G/GTAT;3:49089017_GC/G;3:49444665_GTT/G;3:49318905_A/ATG	15
ENSG00000114316	USP4	3	49315264	49378145	-1	protein_coding	7375	USP4	6.20193619608728e-07	NA	44	9.802	7.847e-12	3:49511316_C/CT;3:49427369_CAA/C;3:49521118_G/GT;3:49318905_A/ATG;3:49446228_CT/C;3:49575913_G/GTAT;3:49089017_GC/G;3:49444665_GTT/G;3:49420852_C/CA	15
ENSG00000233276	GPX1	3	49394609	49396033	-1	protein_coding	2876	GPX1	0.00693165111693131	-0.616399091	16	13.18	7.087e-13	3:49521118_G/GT;3:49420852_C/CA;3:49511316_C/CT;3:49427369_CAA/C	15
ENSG00000067560	RHOA	3	49396578	49450431	-1	protein_coding	387	RHOA	0.804697934205436	-0.430262742	86	16.24	8.403e-14	3:49511316_C/CT;3:49427369_CAA/C;3:49521118_G/GT;3:49420852_C/CA;3:49708803_TCAAA/T;3:49444665_GTT/G;3:49446228_CT/C	15
ENSG00000145022	TCTA	3	49449639	49453908	1	protein_coding	6988	TCTA	0.0132648475524679	-0.59594101	24	16.24	3.585e-13	3:49511316_C/CT;3:49427369_CAA/C;3:49521118_G/GT;3:49420852_C/CA;3:49444665_GTT/G;3:49446228_CT/C	15
ENSG00000145020	AMT	3	49454211	49460186	-1	protein_coding	275	AMT	0.000569475286585638	-0.022637077	27	16.24	3.585e-13	3:49444665_GTT/G;3:49511316_C/CT;3:49427369_CAA/C;3:49521118_G/GT;3:49420852_C/CA;3:49446228_CT/C;3:49708803_TCAAA/T	15
ENSG00000145029	NICN1	3	49460379	49466759	-1	protein_coding	84276	NICN1	0.257245528868092	-1.087291051	24	13.86	2.588e-13	3:49521118_G/GT;3:49420852_C/CA;3:49511316_C/CT;3:49427369_CAA/C;3:49708803_TCAAA/T	15
ENSG00000173402	DAG1	3	49506146	49573048	1	protein_coding	1605	DAG1	0.940921791331691	-0.838742424	87	19.42	7.08e-14	3:49511316_C/CT;3:49427369_CAA/C;3:49521118_G/GT;3:49420852_C/CA;3:49534869_CAAAAAAAAAA/C;3:49708803_TCAAA/T;3:49575913_G/GTAT;3:49446228_CT/C	15
ENSG00000164061	BSN	3	49591922	49708978	1	protein_coding	8927	BSN	0.999999992077176	-1.285114003	61	19.76	2.506e-14	3:49511316_C/CT;3:49427369_CAA/C;3:49521118_G/GT;3:49708803_TCAAA/T;3:49725432_AG/A;3:49642946_AAT/A;3:49646522_CT/C;3:49770689_CAAA/C	15
ENSG00000164062	APEH	3	49711435	49721396	1	protein_coding	327	APEH	0.0132157073381975	-0.27180506	17	19.76	5.053e-12	3:49521118_G/GT;3:49725432_AG/A;3:49708803_TCAAA/T	15
ENSG00000173531	MST1	3	49721380	49726934	-1	protein_coding	4485	MST1	1.72735679966035e-10	0.158165154	11	8.563	5.053e-12	3:49521118_G/GT;3:49725432_AG/A;3:49708803_TCAAA/T;3:49770689_CAAA/C	15
ENSG00000164068	RNF123	3	49726932	49758962	1	protein_coding	63891	RNF123	0.969714693858756	-0.46199081	19	14.91	1.25e-15	3:49708803_TCAAA/T;3:49521118_G/GT;3:49725432_AG/A;3:49770689_CAAA/C;3:49749648_C/CA	15
ENSG00000176020	AMIGO3	3	49754267	49761349	-1	protein_coding	386724	AMIGO3	7.50516210752013e-06	NA	10	14.91	8.465e-16	3:49770689_CAAA/C;3:49708803_TCAAA/T;3:49749648_C/CA	15
ENSG00000173540	GMPPB	3	49754277	49761384	-1	protein_coding	29925	GMPPB	8.24535896597197e-05	-0.65955402	10	14.91	8.465e-16	3:49770689_CAAA/C;3:49708803_TCAAA/T;3:49749648_C/CA	15
ENSG00000176095	IP6K1	3	49761727	49823975	-1	protein_coding	9807	IP6K1	0.235179980766781	-2.10342675	32	11.64	8.465e-16	3:49770689_CAAA/C;3:49708803_TCAAA/T	15
ENSG00000187492	CDHR4	3	49828165	49837268	-1	protein_coding	389118	CDHR4	0.0134739491219744	0.043609676	18	12.38	1.918e-15	3:49770689_CAAA/C;3:49708803_TCAAA/T;3:49835648_G/GT	15
ENSG00000185614	FAM212A	3	49840687	49842463	1	protein_coding	389119	FAM212A	0.000589161385315042	NA	12	13.02	1.918e-15	3:49770689_CAAA/C;3:49708803_TCAAA/T;3:49835648_G/GT	15
ENSG00000182179	UBA7	3	49842640	49851379	-1	protein_coding	7318	UBA7	2.68227797741532e-14	-0.315380801	13	13.02	1.918e-15	3:49708803_TCAAA/T;3:49770689_CAAA/C;3:49835648_G/GT	15
ENSG00000183763	TRAIP	3	49866034	49894007	-1	protein_coding	10293	TRAIP	0.125103591601554	-0.132254904	15	14.54	6.936e-11	3:49770689_CAAA/C;3:49708803_TCAAA/T	15
ENSG00000164076	CAMKV	3	49895421	49907655	-1	protein_coding	79012	CAMKV	0.996846171233152	-0.638322632	12	15.04	8.575e-11	3:49770689_CAAA/C;3:49708803_TCAAA/T	15
ENSG00000164078	MST1R	3	49924435	49941299	-1	protein_coding	4486	MST1R	1.6934911102813e-20	-0.377644955	13	15.79	3.88e-07	3:49708803_TCAAA/T	15
ENSG00000228008	CTD-2330K9.3	3	49941278	49954370	1	protein_coding	NA	NA	NA	NA	12	15.79	5.404e-07	3:49708803_TCAAA/T	15
ENSG00000164077	MON1A	3	49946302	49967606	-1	protein_coding	84315	MON1A	0.00636811048934964	-0.629673162	16	15.79	1.126e-07	3:49708803_TCAAA/T	15
ENSG00000004534	RBM6	3	49977440	50137478	1	protein_coding	10180	RBM6	0.999999963583324	-0.685653183	90	12.39	6.932e-13	3:49708803_TCAAA/T;3:50052867_T/A;3:50130376_CTTTTTT/C	15
ENSG00000003756	RBM5	3	50126341	50156454	1	protein_coding	10181	RBM5	0.999999469802352	-0.605888711	20	9.207	1.64e-10	3:49708803_TCAAA/T;3:50130376_CTTTTTT/C;3:50149847_TAAAAAAAAAA/T	15
ENSG00000001617	SEMA3F	3	50192478	50226508	1	protein_coding	6405	SEMA3F	0.999917700468544	NA	2	9.764	1.708e-05	3:49708803_TCAAA/T	15
ENSG00000114353	GNAI2	3	50263724	50296787	1	protein_coding	2771	GNAI2	0.861160290278213	-0.965006324	1	9.243	8.449e-06	3:49708803_TCAAA/T	15
ENSG00000179564	LSMEM2	3	50316458	50325545	1	protein_coding	132228	LSMEM2	2.89143693080036e-05	-0.548022292	1	1.434	2.924e-05	3:49708803_TCAAA/T	15
ENSG00000214706	IFRD2	3	50325163	50330349	-1	protein_coding	7866	IFRD2	5.52609563426163e-06	-0.616737733	1	1.434	2.924e-05	3:49708803_TCAAA/T	15
ENSG00000007402	CACNA2D2	3	50400233	50541675	-1	protein_coding	9254	CACNA2D2	0.999693296855458	NA	4	4.131	0.0003116	3:49708803_TCAAA/T	15
ENSG00000121552	CSTA	3	122044091	122060819	1	protein_coding	1475	CSTA	0.000533613519559043	0.014977238	4	9.489	1.213e-07	3:122185093_C/CA	16
ENSG00000160124	CCDC58	3	122078438	122102078	-1	protein_coding	131076	CCDC58	0.0802761221198354	0.721001056	12	8.004	8.927e-08	3:122185093_C/CA	16
ENSG00000114023	FAM162A	3	122103023	122131181	1	protein_coding	26355	FAM162A	0.000629842253416895	-0.691762497	14	17.76	8.927e-08	3:122185093_C/CA	16
ENSG00000196981	WDR5B	3	122130715	122134882	-1	protein_coding	54554	WDR5B	5.46914499159414e-05	-0.954811676	4	17.76	1.089e-07	3:122185093_C/CA	16
ENSG00000114030	KPNA1	3	122140796	122233792	-1	protein_coding	3836	KPNA1	0.993000949687577	-0.603705885	43	17.76	1.512e-09	3:122185093_C/CA	16
ENSG00000138496	PARP9	3	122246771	122283424	-1	protein_coding	83666	PARP9	5.1404381489417e-06	-0.316478951	20	15.37	3.987e-09	3:122185093_C/CA	16
ENSG00000163840	DTX3L	3	122283085	122294050	1	protein_coding	151636	DTX3L	2.44159143785208e-05	0.946252557	9	15.37	2.477e-08	3:122185093_C/CA	16
ENSG00000173200	PARP15	3	122296449	122357894	1	protein_coding	165631	PARP15	2.70928333439315e-07	-0.258607965	1	9.38	3.179e-07	3:122185093_C/CA	16
ENSG00000114450	GNB4	3	179116990	179169378	-1	protein_coding	59345	GNB4	0.629775083415026	0.695551805	12	8.796	1.141e-08	3:179172979_G/T	17
ENSG00000146021	KLHL3	5	136953189	137071779	-1	protein_coding	26249	KLHL3	0.924154761446343	-1.185811583	22	15.65	1.13e-06	5:137406243_C/G	19
ENSG00000177733	HNRNPA0	5	137087075	137090039	-1	protein_coding	10949	HNRNPA0	0.863701458346368	-1.100903395	5	6.821	0.0003017	5:137406243_C/G	19
ENSG00000120729	MYOT	5	137203480	137223540	1	protein_coding	9499	MYOT	2.64170747311334e-05	-0.020030859	5	9.067	2.482e-06	5:137406243_C/G	19
ENSG00000078795	PKD2L2	5	137223657	137278436	1	protein_coding	27039	PKD2L2	3.49693117527093e-07	-0.563262342	7	3.15	1.392e-05	5:137406243_C/G	19
ENSG00000031003	FAM13B	5	137273649	137387650	-1	protein_coding	51306	FAM13B	0.900071909481818	-0.636483829	18	15.73	9.167e-09	5:137406243_C/G	19
ENSG00000061492	WNT8A	5	137419581	137428054	1	protein_coding	7478	WNT8A	0.875728925683611	0.243770852	1	9.42	1.549e-05	5:137406243_C/G	19
ENSG00000112981	NME5	5	137450866	137475132	-1	protein_coding	8382	NME5	0.570640716006077	-0.270676887	4	5.584	1.647e-06	5:137540453_C/T	19
ENSG00000112983	BRD8	5	137475455	137514675	-1	protein_coding	10902	BRD8	0.000590819287003113	0.045427	3	2.679	1.157e-06	5:137540453_C/T	19
ENSG00000112984	KIF20A	5	137514408	137523404	1	protein_coding	10112	KIF20A	1.91703489767524e-08	0.043381979	3	1.462	1.128e-08	5:137540453_C/T	19
ENSG00000094880	CDC23	5	137523339	137549032	-1	protein_coding	8697	CDC23	0.999307693129197	-0.645530886	5	12.36	2.177e-09	5:137540453_C/T	19
ENSG00000146013	GFRA3	5	137588068	137610360	-1	protein_coding	2676	GFRA3	0.0290609621761813	-0.097246237	2	4.167	5.679e-08	5:137540453_C/T	19
ENSG00000158402	CDC25C	5	137620954	137674044	-1	protein_coding	995	CDC25C	3.00948392905045e-08	-0.356715547	3	5.453	2.757e-05	5:137540453_C/T	19
ENSG00000120709	FAM53C	5	137667624	137685416	1	protein_coding	51307	FAM53C	0.639249208225445	-0.370563952	2	5.453	2.757e-05	5:137540453_C/T	19
ENSG00000120733	KDM3B	5	137688285	137772717	1	protein_coding	51780	KDM3B	0.999999999078234	0.066118433	3	17.49	2.231e-05	5:137540453_C/T	19
ENSG00000132563	REEP2	5	137774706	137782658	1	protein_coding	51308	REEP2	0.876388829269941	0.126709192	2	17.49	2.231e-05	5:137540453_C/T	19
ENSG00000196376	SLC35F1	6	118228689	118638839	1	protein_coding	222553	SLC35F1	0.388506270158181	-0.358189883	217	16.29	2.648e-22	6:118528493_T/G;6:118536165_G/A;6:118554135_G/GT;6:118537249_G/T;6:118532368_G/C;6:118551502_C/CA;6:118625560_A/AAG;6:118677561_A/ATTAG;6:118691445_G/C;6:118933422_TA/T;6:118559589_AAAT/A;6:118580806_G/GA;6:118607968_T/TTG;6:118879229_G/A;6:118618906_TATATATATATA/T;6:118565620_T/C;6:118819758_TA/T;6:118714230_C/CAA	20
ENSG00000111860	CEP85L	6	118781935	119031238	-1	protein_coding	387119	CEP85L	0.00496390705689714	0.298569554	506	16.19	3.943e-24	6:118714230_C/CAA;6:118812403_T/C;6:118849378_C/CT;6:118723322_T/TA;6:118931224_T/TA;6:118812359_T/C;6:118819758_TA/T;6:118921964_T/TAA;6:118914846_TA/T;6:118618906_TATATATATATA/T;6:118864074_A/AC;6:118691445_G/C;6:118933422_TA/T;6:118876588_C/CA;6:118879229_G/A;6:118927176_C/CA;6:118936032_T/C;6:118993949_A/G;6:119023812_C/T;6:119003883_G/GA	20
ENSG00000198523	PLN	6	118869461	118881893	1	protein_coding	5350	PLN	0.111194228566321	-0.123959201	60	11.74	1.49e-20	6:118714230_C/CAA;6:118812359_T/C;6:118819758_TA/T;6:118921964_T/TAA;6:118914846_TA/T;6:118618906_TATATATATATA/T;6:118812403_T/C;6:118849378_C/CT;6:118723322_T/TA;6:118931224_T/TA;6:118864074_A/AC;6:118933422_TA/T;6:118876588_C/CA;6:118879229_G/A;6:118691445_G/C	20
ENSG00000146350	TBC1D32	6	121400640	121655891	-1	protein_coding	221322	TBC1D32	1.35030437532423e-12	0.703929775	666	27.3	1.593e-09	6:121612992_T/TA;6:121469064_C/CTTT;6:121667292_AAAAG/A;6:121492464_A/AG;6:121733676_A/T;6:121641362_G/GA	21
ENSG00000152661	GJA1	6	121756838	121770873	1	protein_coding	2697	GJA1	0.215546849622465	-0.621211221	68	20.2	6.268e-38	6:121760057_CT/C;6:121747462_AG/A;6:121747463_G/A;6:121766728_G/GA;6:121762233_T/C;6:121769905_A/AT;6:121733676_A/T;6:121780288_T/TAC;6:121787498_T/A;6:121783694_C/A;6:121776131_CTTTTTTTT/C;6:121780212_T/A	21
ENSG00000135549	PKIB	6	122793076	123047518	1	protein_coding	5570	PKIB	0.219496928302588	0.867784557	2	2.71	1.859e-08	6:122817414_A/C	21
ENSG00000118526	TCF21	6	134210276	134216691	1	protein_coding	6943	TCF21	0.80536994429277	0.400264301	7	6.946	2.575e-08	6:134179681_T/TGCAGTCC;6:134214525_C/G	22
ENSG00000164532	TBX20	7	35242042	35293758	-1	protein_coding	57057	TBX20	0.337045818385032	NA	22	16.13	2.318e-09	7:35240475_T/C	23
ENSG00000127928	GNGT1	7	93220885	93540577	1	protein_coding	2792	GNGT1	0.276892736896177	0.237481529	37	12.68	8.412e-16	7:93549363_G/C;7:93541369_T/TA;7:93539158_GA/G	24
ENSG00000127920	GNG11	7	93551011	93557922	1	protein_coding	2791	GNG11	0.163792461884714	0.21091005	50	12.68	8.412e-16	7:93549363_G/C;7:93541369_T/TA;7:93569920_T/TA;7:93559521_C/T	24
ENSG00000106261	ZKSCAN1	7	99613204	99639312	1	protein_coding	7586	ZKSCAN1	0.607275236573615	-2.809026631	6	4.771	1.828e-07	7:99727547_AT/A	25
ENSG00000166529	ZSCAN21	7	99647390	99662661	1	protein_coding	7589	ZSCAN21	1.70973909902822e-11	-0.4550104	4	5.023	0.0006706	7:99727547_AT/A	25
ENSG00000166526	ZNF3	7	99661656	99680171	-1	protein_coding	7551	ZNF3	0.0089610568357088	-0.567527318	4	5.811	2.034e-06	7:99727547_AT/A	25
ENSG00000168090	COPS6	7	99686577	99689823	1	protein_coding	10980	COPS6	0.84586120251302	0.300640225	4	4.593	2.034e-06	7:99727547_AT/A	25
ENSG00000166508	MCM7	7	99690351	99699563	-1	protein_coding	4176	MCM7	1.4578327477307e-13	NA	12	6.93	2.034e-06	7:99727547_AT/A	25
ENSG00000221838	AP4M1	7	99699172	99707968	1	protein_coding	9179	AP4M1	2.36166196366206e-11	-0.192648616	14	9.3	6.417e-08	7:99727547_AT/A	25
ENSG00000106290	TAF6	7	99704693	99717464	-1	protein_coding	6878	TAF6	0.00067416521660161	0.183086349	13	9.3	6.417e-08	7:99727547_AT/A	25
ENSG00000166997	CNPY4	7	99717236	99723134	1	protein_coding	245812	CNPY4	3.6762305295632e-09	-0.690871578	7	9.3	4.217e-09	7:99727547_AT/A	25
ENSG00000214309	MBLAC1	7	99724317	99726118	1	protein_coding	255374	MBLAC1	0.313958463301017	-0.58280557	6	9.3	4.217e-09	7:99727547_AT/A	25
ENSG00000188186	LAMTOR4	7	99746530	99753567	1	protein_coding	389541	LAMTOR4	0.0256870248906026	-0.130437112	16	23.3	7.782e-07	7:99727547_AT/A	25
ENSG00000146826	C7orf43	7	99752043	99756338	-1	protein_coding	55262	C7orf43	0.300413006639945	-0.279415928	14	23.3	7.782e-07	7:99727547_AT/A	25
ENSG00000197093	GAL3ST4	7	99756867	99766373	-1	protein_coding	79690	GAL3ST4	3.81535057360793e-10	-1.045855696	13	23.3	1.94e-05	7:99727547_AT/A	25
ENSG00000213420	GPC2	7	99767229	99774995	-1	protein_coding	221914	GPC2	0.307395086157098	-0.493776632	8	23.3	1.94e-05	7:99727547_AT/A	25
ENSG00000066923	STAG3	7	99775186	99819111	1	protein_coding	10734	STAG3	1.10348940584416e-06	-0.496377292	1	1.628	2.107e-05	7:99727547_AT/A	25
ENSG00000106336	FBXO24	7	100181605	100198740	1	protein_coding	26261	FBXO24	0.141279967523548	-0.052634453	2	1.884	1.343e-08	7:100250044_CA/C	26
ENSG00000106333	PCOLCE	7	100199800	100205798	1	protein_coding	5118	PCOLCE	0.500664877958131	0.173330762	14	13.99	1.343e-08	7:100250044_CA/C	26
ENSG00000106330	MOSPD3	7	100209725	100213007	1	protein_coding	64598	MOSPD3	0.00160694416950915	-0.798832371	23	13.99	1.343e-08	7:100250044_CA/C;7:100346498_AT/A;7:100271438_GCGC/G;7:100235458_A/AT;7:100254817_CT/C;7:100295010_A/AAGGACAAGGTTGTGTACTCC	26
ENSG00000106327	TFR2	7	100218039	100240402	-1	protein_coding	7036	TFR2	0.000139030759104317	-0.558362645	44	13.99	1.699e-13	7:100250044_CA/C;7:100346498_AT/A;7:100271438_GCGC/G;7:100235458_A/AT;7:100254817_CT/C;7:100295010_A/AAGGACAAGGTTGTGTACTCC	26
ENSG00000077080	ACTL6B	7	100240720	100254084	-1	protein_coding	51412	ACTL6B	0.987130694865973	-0.09804513	31	13.94	2.002e-16	7:100250044_CA/C;7:100254817_CT/C;7:100271438_GCGC/G;7:100235458_A/AT;7:100346498_AT/A	26
ENSG00000172354	GNB2	7	100271154	100276797	1	protein_coding	2783	GNB2	0.989239434673184	NA	30	17.36	1.121e-16	7:100250044_CA/C;7:100346498_AT/A;7:100271438_GCGC/G;7:100295010_A/AAGGACAAGGTTGTGTACTCC;7:100278980_T/TA	26
ENSG00000146830	GIGYF1	7	100277130	100287071	-1	protein_coding	64599	GIGYF1	0.978704811680111	1.432151846	27	17.36	1.121e-16	7:100271438_GCGC/G;7:100346498_AT/A;7:100250044_CA/C;7:100278980_T/TA;7:100295010_A/AAGGACAAGGTTGTGTACTCC	26
ENSG00000172336	POP7	7	100303676	100305118	1	protein_coding	10248	POP7	0.285660408621197	-0.206279383	28	13.79	2.963e-15	7:100295010_A/AAGGACAAGGTTGTGTACTCC;7:100271438_GCGC/G;7:100250044_CA/C;7:100346498_AT/A	26
ENSG00000130427	EPO	7	100318423	100321323	1	protein_coding	2056	EPO	0.116862381941263	NA	22	13.79	1.807e-16	7:100295010_A/AAGGACAAGGTTGTGTACTCC;7:100346498_AT/A;7:100271438_GCGC/G;7:100316052_C/G	26
ENSG00000196411	EPHB4	7	100400187	100425121	-1	protein_coding	2050	EPHB4	0.989869332436591	NA	51	13.73	3.396e-15	7:100370445_GAA/G;7:100408751_C/T;7:100432977_T/TA;7:100403862_T/A;7:100414386_T/C	26
ENSG00000146828	SLC12A9	7	100424442	100464631	1	protein_coding	56996	SLC12A9	2.37211122104682e-06	-0.497793774	62	21.7	4.281e-23	7:100408751_C/T;7:100370445_GAA/G;7:100432977_T/TA;7:100414386_T/C;7:100455662_C/T;7:100481658_GT/G;7:100446121_A/AAAAT;7:100519470_A/C;7:100496639_A/AAT;7:100528223_G/C	26
ENSG00000087077	TRIP6	7	100464760	100471076	1	protein_coding	7205	TRIP6	0.659398351134913	0.410347017	32	21.7	7.166e-23	7:100455662_C/T;7:100481658_GT/G;7:100496639_A/AAT;7:100446121_A/AAAAT;7:100528223_G/C;7:100519470_A/C;7:100477445_A/G	26
ENSG00000087087	SRRT	7	100472733	100486285	1	protein_coding	51593	SRRT	0.982967889936454	-0.201776358	40	21.7	1.741e-23	7:100496639_A/AAT;7:100446121_A/AAAAT;7:100528223_G/C;7:100481658_GT/G;7:100519470_A/C;7:100477445_A/G	26
ENSG00000176125	UFSP1	7	100486346	100487339	-1	protein_coding	402682	UFSP1	0.00559926862470787	NA	28	18.9	8.415e-36	7:100481658_GT/G;7:100477445_A/G;7:100519470_A/C;7:100496639_A/AAT;7:100528223_G/C	26
ENSG00000087085	ACHE	7	100487615	100494594	-1	protein_coding	43	ACHE	0.996674942122373	NA	40	18.9	8.415e-36	7:100481658_GT/G;7:100519470_A/C;7:100496639_A/AAT;7:100528223_G/C	26
ENSG00000169894	MUC3A	7	100547187	100611118	1	protein_coding	4584	MUC3A	NA	NA	15	7.39	8.322e-17	7:100540556_A/G;7:100528223_G/C;7:100611003_G/A;7:100550428_C/A;7:100610614_C/T;7:100614513_A/G;7:100618993_A/G	26
ENSG00000228273	MUC3A	7	100547257	100550424	1	protein_coding	4584	MUC3A	NA	NA	7	7.39	2.651e-14	7:100540556_A/G;7:100528223_G/C;7:100611003_G/A;7:100550428_C/A	26
ENSG00000205277	MUC12	7	100612904	100662230	1	protein_coding	10071	MUC12	NA	0.023186655	9	6.902	8.322e-17	7:100550428_C/A;7:100610614_C/T;7:100611003_G/A;7:100614513_A/G;7:100618993_A/G	26
ENSG00000106366	SERPINE1	7	100770370	100782547	1	protein_coding	5054	SERPINE1	0.219519976967254	0.253058	14	17.08	1.672e-08	7:100762164_TG/T;7:100760010_CT/C	26
ENSG00000146809	ASB15	7	123207064	123277951	1	protein_coding	142685	ASB15	6.00806210432932e-08	-0.75131263	7	22.2	8.48e-06	7:123440559_A/G	27
ENSG00000170807	LMOD2	7	123295861	123304344	1	protein_coding	442721	LMOD2	0.00499630318196295	-0.12121869	7	11.33	5.236e-05	7:123440559_A/G	27
ENSG00000106299	WASL	7	123321989	123389121	-1	protein_coding	8976	WASL	0.961960486819179	-0.227237425	30	19.47	5.814e-07	7:123440559_A/G	27
ENSG00000196196	HRCT1	9	35906189	35907138	1	protein_coding	646962	HRCT1	0.158290620361276	-0.15084001	9	10.02	3.014e-08	9:35908313_A/C	28
ENSG00000122718	OR2S2	9	35957105	35958151	-1	protein_coding	56656	OR2S2	0.000575667126931314	-0.186065394	2	5.206	4.511e-06	9:35908313_A/C	28
ENSG00000119487	MAPKAP1	9	128199672	128469513	-1	protein_coding	79109	MAPKAP1	0.999736598475665	-0.870988817	152	20.8	1.507e-08	9:128340724_GA/G	29
ENSG00000136944	LMX1B	9	129376722	129463311	1	protein_coding	4010	LMX1B	0.82273227003236	4.048289957	13	9.48	1.023e-08	9:129391862_A/ATG;9:129342099_AAT/A	30
ENSG00000196932	TMEM26	10	63166401	63213208	-1	protein_coding	219623	TMEM26	1.73428388598308e-07	-0.427366598	45	13.45	2.925e-08	10:63161011_C/CGATCAAGA	31
ENSG00000175274	TP53I11	11	44907454	44972840	-1	protein_coding	9537	TP53I11	0.0671742712713169	1.560068981	16	10.16	1.492e-08	11:44978052_C/CT	32
ENSG00000124920	MYRF	11	61520114	61555990	1	protein_coding	745	MYRF	0.999847803435962	-1.659589693	15	14.1	1.235e-09	11:61586328_C/CT	33
ENSG00000134825	TMEM258	11	61535973	61560274	-1	protein_coding	746	TMEM258	0.000864646359600505	0.122739186	18	14.1	1.235e-09	11:61586328_C/CT	33
ENSG00000168496	FEN1	11	61560109	61564716	1	protein_coding	2237	FEN1	3.47774227503768e-05	-0.45994024	16	14.1	9.366e-11	11:61586328_C/CT	33
ENSG00000134824	FADS2	11	61560452	61634826	1	protein_coding	9415	FADS2	0.990052486204972	-0.476245695	53	14.1	5.665e-11	11:61586328_C/CT	33
ENSG00000149485	FADS1	11	61567099	61596790	-1	protein_coding	3992	FADS1	0.383801126989728	-0.763752724	39	14.1	5.665e-11	11:61586328_C/CT	33
ENSG00000124942	AHNAK	11	62201016	62323707	-1	protein_coding	79026	AHNAK	0.344567387106657	-0.479742138	27	16.07	3.918e-08	11:62364678_C/CA	34
ENSG00000254772	EEF1G	11	62327073	62342401	-1	protein_coding	1937	EEF1G	0.998058440819428	-0.553159942	29	14.11	3.918e-08	11:62364678_C/CA	34
ENSG00000255508	MIR3654	11	62327075	62359003	-1	protein_coding	100500804	MIR3654	NA	NA	38	15.61	3.345e-08	11:62364678_C/CA	34
ENSG00000149016	TUT1	11	62342517	62359649	-1	protein_coding	64852	TUT1	9.985102139972e-06	-0.411888741	22	15.61	3.345e-08	11:62364678_C/CA	34
ENSG00000149480	MTA2	11	62360686	62369312	-1	protein_coding	9219	MTA2	0.978013018375655	0.105631729	26	15.61	3.345e-08	11:62364678_C/CA	34
ENSG00000149499	EML3	11	62369690	62380237	-1	protein_coding	256364	EML3	0.394340909405705	NA	29	17.58	3.345e-08	11:62364678_C/CA	34
ENSG00000149489	ROM1	11	62379194	62382592	1	protein_coding	6094	ROM1	0.00326883045590689	NA	22	17.58	9.7e-08	11:62364678_C/CA	34
ENSG00000149541	B3GAT3	11	62382768	62389647	-1	protein_coding	26229	B3GAT3	0.000286974910106167	-0.288758963	19	17.58	3.642e-06	11:62364678_C/CA	34
ENSG00000089597	GANAB	11	62392298	62414104	-1	protein_coding	23193	GANAB	0.99994841038629	-1.005335984	15	8.482	3.903e-06	11:62364678_C/CA	34
ENSG00000185085	INTS5	11	62414320	62420774	-1	protein_coding	80789	INTS5	0.999284368233793	-0.518034449	4	5.422	8.909e-05	11:62364678_C/CA	34
ENSG00000255432	RP11-831H9.11	11	62417166	62432650	-1	protein_coding	NA	NA	NA	NA	2	5.422	8.909e-05	11:62364678_C/CA	34
ENSG00000120457	KCNJ5	11	128761251	128790930	1	protein_coding	3762	KCNJ5	0.309232169469227	5.110272393	5	15.53	8.265e-10	11:128764922_G/A;11:128767035_T/C	35
ENSG00000174370	C11orf45	11	128769460	128775930	-1	protein_coding	219833	C11orf45	0.0137112878913203	1.365805783	5	15.53	8.265e-10	11:128764922_G/A;11:128767035_T/C	35
ENSG00000151067	CACNA1C	12	2079952	2802108	1	protein_coding	775	CACNA1C	0.99999843310185	-0.35401516	24	15.89	1.024e-19	12:2187041_A/G;12:2180176_T/C	36
ENSG00000087448	KLHL42	12	27932953	27955973	1	protein_coding	57542	KLHL42	0.438781823689429	2.645770229	3	6.566	9.728e-10	12:27955296_C/T	39
ENSG00000057294	PKP2	12	32943679	33049774	-1	protein_coding	5318	PKP2	6.1431013754488e-10	0.575235256	1	9.68	NA	12:33896709_A/AAAATAAAT	40
ENSG00000110975	SYT10	12	33527173	33592754	-1	protein_coding	341359	SYT10	0.123246845459562	0.80269711	101	14.71	3.049e-29	12:33523550_TG/T;12:33558794_G/GA;12:33461018_A/ACTC;12:33548803_C/CATT;12:33584754_G/A;12:33486707_A/G;12:33896709_A/AAAATAAAT;12:33654815_CA/C;12:33818876_A/ATAGTT;12:33637975_G/A	40
ENSG00000139133	ALG10	12	34175216	34182629	1	protein_coding	84920	ALG10	0.00574913500300478	0.547975748	18	13.5	4.881e-14	12:33896709_A/AAAATAAAT;12:34046622_CA/C;12:34235958_AT/A;12:34607083_C/A;12:34849136_C/T;12:34683675_T/A;12:34003726_A/G;12:34277395_TGG/T	40
ENSG00000175548	ALG10B	12	38710380	38717784	1	protein_coding	144245	ALG10B	0.000152772162093977	1.404988739	58	16.03	4.008e-07	12:39193517_C/T;12:38651477_G/GA;12:38042231_C/T;12:38791368_A/G	41
ENSG00000139117	CPNE8	12	39040624	39301232	-1	protein_coding	144402	CPNE8	0.07800427323508	0.519700771	159	12.92	1.831e-09	12:38042231_C/T;12:39193517_C/T;12:38791368_A/G;12:38651477_G/GA;12:38668242_T/TTTTTC	41
ENSG00000139220	PPFIA2	12	81652045	82153332	-1	protein_coding	8499	PPFIA2	0.999975971595094	-0.804753274	25	19.26	1.847e-08	12:82203236_ACTTTACTTTTAGAATGT/A	43
ENSG00000089225	TBX5	12	114791736	114846247	-1	protein_coding	6910	TBX5	0.991878563864068	-0.562004347	1	28	1.839e-19	12:114837349_C/A	44
ENSG00000165795	NDRG2	14	21484922	21539031	-1	protein_coding	57447	NDRG2	0.126597034289842	-0.622537479	24	21.7	4.991e-15	14:21532552_TTG/T;14:21534484_GT/G;14:21554541_AT/A;14:21544274_T/C;14:21542766_A/G	46
ENSG00000173431	RNASE8	14	21525981	21526614	1	protein_coding	122665	RNASE8	0.0051691020998071	0.209070508	10	9.114	4.449e-11	14:21532552_TTG/T;14:21534484_GT/G	46
ENSG00000165801	ARHGEF40	14	21538429	21558399	1	protein_coding	55701	ARHGEF40	7.1856790203222e-05	-0.609282628	36	21.7	4.991e-15	14:21532552_TTG/T;14:21534484_GT/G;14:21554541_AT/A;14:21544274_T/C;14:21542766_A/G;14:21560752_GGAGGCT/G;14:21570273_T/C;14:21583378_A/T;14:21581976_CTTTTTTTTTT/C	46
ENSG00000165804	ZNF219	14	21558205	21572881	-1	protein_coding	51222	ZNF219	0.988717808247592	NA	22	22.1	1.61e-13	14:21542766_A/G;14:21554541_AT/A;14:21544274_T/C;14:21560752_GGAGGCT/G;14:21570273_T/C;14:21583378_A/T;14:21581976_CTTTTTTTTTT/C	46
ENSG00000232070	TMEM253	14	21567096	21571883	1	protein_coding	643382	TMEM253	NA	-0.199667326	16	22.1	1.61e-13	14:21560752_GGAGGCT/G;14:21554541_AT/A;14:21570273_T/C;14:21542766_A/G;14:21583378_A/T;14:21581976_CTTTTTTTTTT/C	46
ENSG00000215277	C14orf164	14	23654525	23742686	1	protein_coding	100507650	C14orf164	NA	0.733752219	3	9.736	3.407e-05	14:23855511_C/T	47
ENSG00000215271	HOMEZ	14	23741666	23768656	-1	protein_coding	57594	HOMEZ	0.342229011643787	-0.01768027	4	9.736	2.307e-09	14:23855511_C/T;14:23773253_A/AT	47
ENSG00000235194	PPP1R3E	14	23764852	23772057	-1	protein_coding	90673	PPP1R3E	NA	-1.026305804	2	3.23	2.307e-09	14:23855511_C/T;14:23773253_A/AT	47
ENSG00000129473	BCL2L2	14	23767999	23780968	1	protein_coding	599	BCL2L2	0.312495747576068	-0.977750341	4	22.2	2.307e-09	14:23855511_C/T;14:23773253_A/AT	47
ENSG00000258643	BCL2L2-PABPN1	14	23776044	23794578	1	protein_coding	100529063	BCL2L2-PABPN1	0.425968450134784	-0.312286181	5	22.2	2.307e-09	14:23855511_C/T;14:23773253_A/AT	47
ENSG00000100836	PABPN1	14	23790498	23795394	1	protein_coding	8106	PABPN1	0.599824569306877	-0.779201056	3	22.2	2.309e-08	14:23855511_C/T;14:23773253_A/AT	47
ENSG00000268702	AL049829.1	14	23790839	23791484	-1	protein_coding	NA	NA	NA	NA	3	22.2	2.309e-08	14:23855511_C/T;14:23773253_A/AT	47
ENSG00000092096	SLC22A17	14	23815515	23822121	-1	protein_coding	51310	SLC22A17	0.772286750668166	-0.404607542	11	23.9	5.643e-10	14:23855511_C/T;14:23858697_C/G;14:23832126_C/CT;14:23840511_A/G	47
ENSG00000100842	EFS	14	23825611	23834961	-1	protein_coding	10278	EFS	2.44587050452523e-06	NA	18	23.9	1.929e-14	14:23855511_C/T;14:23858697_C/G;14:23832126_C/CT;14:23840511_A/G	47
ENSG00000166090	IL25	14	23842018	23845612	1	protein_coding	64806	IL25	3.62722298351536e-06	0.281679729	26	17.46	3.759e-15	14:23832126_C/CT;14:23840511_A/G;14:23855511_C/T;14:23858232_C/T;14:23848311_C/T	47
ENSG00000166091	CMTM5	14	23846017	23848981	1	protein_coding	116173	CMTM5	0.0600876421893113	-0.029334256	27	27	1.607e-16	14:23832126_C/CT;14:23840511_A/G;14:23855511_C/T;14:23858232_C/T;14:23848311_C/T;14:23857351_G/A;14:23858697_C/G	47
ENSG00000197616	MYH6	14	23851199	23877486	-1	protein_coding	4624	MYH6	1.27598576115295e-17	-0.012414916	57	27	3.003e-67	14:23840511_A/G;14:23855511_C/T;14:23858232_C/T;14:23848311_C/T;14:23857351_G/A;14:23858697_C/G;14:23860708_G/T;14:23864804_T/C;14:23864741_CT/C;14:23869028_C/T;14:23867144_T/C;14:23867164_C/T;14:23888323_T/TG;14:23872666_T/C;14:23888183_C/T	47
ENSG00000092054	MYH7	14	23881947	23904927	-1	protein_coding	4625	MYH7	0.000145766291646031	0.105040433	33	20.6	6.998e-54	14:23872666_T/C;14:23869028_C/T;14:23864804_T/C;14:23888323_T/TG;14:23888183_C/T;14:23897466_G/A;14:23929566_AT/A;14:23855511_C/T	47
ENSG00000129460	NGDN	14	23938897	23979071	1	protein_coding	25983	NGDN	6.84417480572023e-07	0.09786612	60	14.49	4.187e-16	14:23929566_AT/A;14:23855511_C/T;14:23922644_T/A;14:23935233_C/T;14:23943246_CA/C;14:23972083_A/G;14:23978024_A/G	47
ENSG00000182732	RGS6	14	72399156	73030654	1	protein_coding	9628	RGS6	0.801361182566502	NA	159	14.6	1.444e-17	14:72847176_CA/C;14:72797956_CA/C;14:72837934_A/G;14:72809273_T/TAA;14:72885471_G/C	48
ENSG00000140463	BBS4	15	72978527	73030817	1	protein_coding	585	BBS4	0.000141017368072284	-0.237872216	5	10.88	2.895e-08	15:73098654_T/TTTTA	50
ENSG00000067141	NEO1	15	73344051	73597547	1	protein_coding	4756	NEO1	0.99985462014738	-1.148995314	210	16.6	5.942e-14	15:73496461_G/GT;15:73437080_C/A;15:73364600_AT/A;15:73469535_T/C;15:73656336_G/A;15:73604390_T/TTATA	50
ENSG00000138622	HCN4	15	73612200	73661605	-1	protein_coding	10021	HCN4	0.234597783260834	0.03183491	92	16.62	1.255e-23	15:73496461_G/GT;15:73604390_T/TTATA;15:73437080_C/A;15:73656336_G/A;15:73469535_T/C;15:73364600_AT/A;15:73633672_G/A;15:73633410_GGT/G;15:73688728_T/C;15:73665945_G/GA;15:73687693_C/CT;15:73666444_A/AGT	50
ENSG00000103942	HOMER2	15	83509838	83654661	-1	protein_coding	9455	HOMER2	0.0545468794795003	NA	13	11.13	1.13e-08	15:83663887_TG/T	51
ENSG00000169612	FAM103A1	15	83654959	83659809	1	protein_coding	83640	FAM103A1	0.82844521510956	-0.596270737	8	11.13	1.13e-08	15:83663887_TG/T	51
ENSG00000169609	C15orf40	15	83657193	83680393	-1	protein_coding	123207	C15orf40	0.268492643273296	0.09693066	8	11.13	1.13e-08	15:83663887_TG/T	51
ENSG00000133392	MYH11	16	15797029	15950890	-1	protein_coding	4629	MYH11	0.998956488496709	-0.001803748	147	14.43	1.241e-16	16:15881338_CTTTTTT/C;16:15897135_A/AT;16:15910650_C/CAA;16:15890017_C/T;16:15894454_TTGGA/T;16:15902056_C/T;16:15919229_G/A;16:15912544_T/C;16:15920394_C/T;16:15920853_CAAAAAA/C	53
ENSG00000180269	GPR139	16	20042807	20085239	-1	protein_coding	124274	GPR139	0.144423629277907	-0.325490864	33	11.53	3.666e-08	16:20045303_G/GTT	54
ENSG00000140937	CDH11	16	64977656	65160015	-1	protein_coding	1009	CDH11	0.999267144964547	2.033343368	102	25.1	2.435e-08	16:65101981_GGA/G	55
ENSG00000109099	PMP22	17	15133095	15168643	-1	protein_coding	5376	PMP22	0.833150051663147	-0.052065402	2	16.26	1.011e-09	17:15134006_C/T	56
ENSG00000134775	FHOD3	18	33877677	34360018	1	protein_coding	80206	FHOD3	0.997517122779082	NA	72	14.58	4.516e-09	18:34204659_AG/A	59
ENSG00000127663	KDM4B	19	4969125	5153606	1	protein_coding	23030	KDM4B	0.999934757141383	-0.61659921	17	7.099	1.9e-08	19:5056893_GCTGGGGCGGGGAGTC/G	60
ENSG00000105668	UPK1A	19	36157715	36169367	1	protein_coding	11045	UPK1A	3.36196571713144e-05	-0.102742169	1	1.604	9.946e-09	19:36164973_T/A	61
ENSG00000130758	MAP3K10	19	40697651	40721482	1	protein_coding	4294	MAP3K10	0.792721034473586	NA	7	14.01	0.0004003	19:40822873_G/GTA	62
ENSG00000174521	TTC9B	19	40721965	40724306	-1	protein_coding	148014	TTC9B	0.0271797942742283	-0.314189253	5	6.352	0.03287	19:40822873_G/GTA	62
ENSG00000105219	CNTD2	19	40728115	40732597	-1	protein_coding	79935	CNTD2	0.114056188535974	-0.582761688	5	7.228	0.001034	19:40822873_G/GTA	62
ENSG00000105221	AKT2	19	40736224	40791443	-1	protein_coding	208	AKT2	0.997816206855922	0.706780744	14	13.75	3.28e-07	19:40822873_G/GTA	62
ENSG00000160392	C19orf47	19	40825443	40854434	-1	protein_coding	126526	C19orf47	0.802242558770503	-0.455025388	29	9.509	1.966e-08	19:40822873_G/GTA	62
ENSG00000105223	PLD3	19	40854363	40886346	1	protein_coding	23646	PLD3	0.015972164288732	-0.123749844	14	9.509	6.131e-07	19:40822873_G/GTA	62
ENSG00000130204	TOMM40	19	45393826	45406946	1	protein_coding	10452	TOMM40	0.963682323765023	NA	5	25.1	2.078e-12	19:45413233_G/T	63
ENSG00000130203	APOE	19	45409011	45412650	1	protein_coding	348	APOE	0.0345335830833016	-0.237445173	5	25.1	2.078e-12	19:45413233_G/T	63
ENSG00000130208	APOC1	19	45417504	45422606	1	protein_coding	341	APOC1	0.0507382728810443	-0.105569458	7	25.1	2.078e-12	19:45413233_G/T	63
ENSG00000197586	ENTPD6	20	25176329	25207365	1	protein_coding	955	ENTPD6	4.98993289171908e-05	0.273760262	2	1.592	7.004e-07	20:25422978_G/A	64
ENSG00000268302	AL035252.1	20	25207122	25207370	-1	protein_coding	NA	NA	NA	NA	2	1.592	7.004e-07	20:25422978_G/A	64
ENSG00000100994	PYGB	20	25228705	25278650	1	protein_coding	5834	PYGB	4.76485243414978e-07	-0.157076345	3	22.8	1.215e-06	20:25422978_G/A	64
ENSG00000100997	ABHD12	20	25275379	25371619	-1	protein_coding	26090	ABHD12	1.98295570505197e-06	NA	1	22.8	1.215e-06	20:25422978_G/A	64
ENSG00000101003	GINS1	20	25388363	25433264	1	protein_coding	9837	GINS1	0.0500369772330311	0.065966113	3	5.111	5.226e-09	20:25422978_G/A	64
ENSG00000101004	NINL	20	25433341	25566153	-1	protein_coding	22981	NINL	3.96830789193205e-33	0.307409176	9	10.92	2.907e-07	20:25422978_G/A;20:26137316_A/AT	64
ENSG00000170191	NANP	20	25593571	25604811	-1	protein_coding	140838	NANP	0.0265416473766969	1.509578514	2	4.535	4.68e-07	20:25422978_G/A;20:26137316_A/AT	64
ENSG00000175170	FAM182B	20	25744102	25848861	-1	protein_coding	728882	FAM182B	NA	NA	4	2.974	4.263e-07	20:25422978_G/A;20:26137316_A/AT	64
ENSG00000149633	KIAA1755	20	36838890	36889174	-1	protein_coding	85449	KIAA1755	2.32481835791205e-15	-0.321411082	97	22.7	9.448e-48	20:36829404_AT/A;20:36840716_C/CG;20:36834874_C/CT;20:36809169_C/A;20:36844881_C/A;20:36831704_CT/C;20:36842357_C/CT;20:36845738_C/T;20:36878130_T/TGGAGGGAG;20:36859711_G/A;20:36879969_CT/C;20:36887858_T/C;20:36886397_G/A;20:36897286_G/A	65
ENSG00000101425	BPI	20	36888551	36965907	1	protein_coding	671	BPI	8.85642713755215e-09	0.386009581	18	15.18	5.751e-15	20:36878130_T/TGGAGGGAG;20:36879969_CT/C;20:36887858_T/C;20:36886397_G/A;20:36897286_G/A	65
ENSG00000100196	KDELR3	22	38864067	38879452	1	protein_coding	11015	KDELR3	2.25894610398846e-06	NA	7	26.6	4.464e-07	22:39151057_CG/C	66
ENSG00000100201	DDX17	22	38879445	38903665	-1	protein_coding	10521	DDX17	NA	0.024145802	18	26.6	2.299e-07	22:39151057_CG/C	66
ENSG00000100206	DMC1	22	38914954	38966291	-1	protein_coding	11144	DMC1	0.180759800545053	-0.729179549	29	11.84	1.555e-08	22:39151057_CG/C	66
ENSG00000184949	FAM227A	22	38974125	39052634	-1	protein_coding	646851	FAM227A	NA	NA	153	11.84	3.506e-09	22:39151057_CG/C	66
ENSG00000100211	CBY1	22	39052641	39069859	1	protein_coding	25776	CBY1	0.0274301810457834	-0.331846261	115	11.35	2.727e-08	22:39151057_CG/C	66
ENSG00000100216	TOMM22	22	39077953	39080818	1	protein_coding	56993	TOMM22	0.785832960017485	0.77218826	40	15.34	2.727e-08	22:39151057_CG/C	66
ENSG00000100221	JOSD1	22	39081548	39097561	-1	protein_coding	9929	JOSD1	0.319904564982739	-1.10562379	53	15.34	2.727e-08	22:39151057_CG/C	66
ENSG00000100226	GTPBP1	22	39101728	39134304	1	protein_coding	9567	GTPBP1	0.996188561880383	-1.448189808	48	18.19	4.82e-08	22:39151057_CG/C	66
ENSG00000100242	SUN2	22	39130730	39190148	-1	protein_coding	25777	SUN2	2.40833189817119e-07	0.072044695	31	18.19	2.168e-09	22:39151057_CG/C	66

## Sheet: Table 14 Gene sets Total
Category	GeneSet	N_genes	N_overlap	p	adjP	genes	link
GO_bp	GO_ACTIN_FILAMENT_BASED_MOVEMENT	135	18	6.885604060153239e-08	0.0005060918984212631	RNF207:PDE4B:KCNJ5:CACNA1C:ATP2A2:MYH6:MYH7:HCN4:ACTN4:TTN:DES:SUN2:SCN5A:CACNA1D:DSP:PLN:GJA1:WASL	http://www.gsea-msigdb.org/gsea/msigdb/cards/GO_ACTIN_FILAMENT_BASED_MOVEMENT
GO_bp	GO_HEART_PROCESS	278	26	1.5708225594784154e-07	0.0005772772906083176	RNF207:PDE4B:YAP1:KCNJ5:CACNA1C:ATP2A2:MYH6:MYH7:HCN4:SREBF1:TTN:DES:THRB:SCN5A:SCN10A:GPX1:GNAI2:CACNA2D2:CACNA1D:NKX2-5:DSP:BVES:ATG5:PLN:GJA1:CHRM2	http://www.gsea-msigdb.org/gsea/msigdb/cards/GO_HEART_PROCESS
GO_bp	GO_MUSCLE_CONTRACTION	346	29	3.1841849015684026e-07	0.0007801253008842586	RNF207:PDE4B:KCNJ5:CACNA1C:SSPN:ATP2A2:PABPN1:MYH6:MYH7:HCN4:MYH11:TTN:CALCRL:DES:PLA2G6:SCN5A:SCN10A:RHOA:CACNA1D:GHSR:MYOT:NKX2-5:DSP:MLN:PLN:GJA1:TBX20:LMOD2:CHRM2	http://www.gsea-msigdb.org/gsea/msigdb/cards/GO_MUSCLE_CONTRACTION
GO_bp	GO_ACTIN_MEDIATED_CELL_CONTRACTION	113	15	9.002664971970132e-07	0.0016516481201669648	RNF207:PDE4B:KCNJ5:CACNA1C:ATP2A2:MYH6:MYH7:HCN4:TTN:DES:SCN5A:CACNA1D:DSP:PLN:GJA1	http://www.gsea-msigdb.org/gsea/msigdb/cards/GO_ACTIN_MEDIATED_CELL_CONTRACTION
GO_bp	GO_CARDIAC_MUSCLE_CONTRACTION	132	16	1.3551760110933086e-06	0.0016516481201669648	RNF207:PDE4B:KCNJ5:CACNA1C:ATP2A2:MYH6:MYH7:HCN4:TTN:SCN5A:SCN10A:CACNA1D:NKX2-5:DSP:PLN:GJA1	http://www.gsea-msigdb.org/gsea/msigdb/cards/GO_CARDIAC_MUSCLE_CONTRACTION
GO_bp	GO_CELL_CELL_SIGNALING_INVOLVED_IN_CARDIAC_CONDUCTION	30	8	1.5401040902176425e-06	0.0016516481201669648	RNF207:KCNJ5:CACNA1C:HCN4:SCN5A:SCN10A:CACNA1D:GJA1	http://www.gsea-msigdb.org/gsea/msigdb/cards/GO_CELL_CELL_SIGNALING_INVOLVED_IN_CARDIAC_CONDUCTION
[truncated: 205 more rows]

[truncated: 2 more sheets: Table 15 Gene sets women, Table 16 Gene sets men]
